# Supplementary material for: Single Cell Transcriptomics Implicate Novel Monocyte and T Cell Immune Dysregulation in Sarcoidosis
Source: Front Immunol. 2020 Dec 8;11:567342. doi: 10.3389/fimmu.2020.567342 (PMC7753017; doi:10.3389/fimmu.2020.567342)
Supplement: Supplementary file 2 [file DataSheet_1.zip]

Archive with 4 entries (4 files):
- Supplementary Table 1.xlsx
- Supplementary Table 2.xlsx
- Supplementary Table 3.xlsx
- Supplementary Table 4.xlsx
