# Supplementary material for: Single Cell Transcriptomics Implicate Novel Monocyte and T Cell Immune Dysregulation in Sarcoidosis
Source: Front Immunol. 2020 Dec 8;11:567342. doi: 10.3389/fimmu.2020.567342 (PMC7753017; doi:10.3389/fimmu.2020.567342)
Supplement: Supplementary file 2 [file DataSheet_1.zip › Supplementary Table 1.xlsx]

## Sheet: S1 - cell #
Table S1: Clinical characteristics and cell counts from patients and controls that contributed at least 20 cells
Status	Sex	Race	Age	Years since Dx	CD4 memory T	CD4 naïve T	Early T effector	Regulatory T cells	Gamma-delta T	CD8 naïve T	Cyto-toxic T	NK	CD14 monocytes	CD16 monocytes	mDC	pDC	Memory B	Naïve B	Plasma-blast	RBC	HSC	Platelet
Case	Female	EA	59	4	377	329	409	41	176	41	457	155	257	51	7	4	36	38	3	9	2	52
Case	Male	EA	52	10	711	1027	185	128	200	79	50	32	608	46	37	6	37	133	5	13	10	73
Case	Female	EA	57	11	258	137	49	23	37	23	204	145	415	26	10	7	13	15	2	1	5	41
Case	Female	EA	50	13	336	604	111	38	26	147	254	92	223	13	16	9	37	220	3	25	1	112
Case	Female	EA	58	24	390	655	116	48	92	155	255	413	271	129	11	12	67	240	4	9	0	18
Case	Female	EA	48	7	294	646	67	25	115	44	385	85	126	26	5	2	26	134	4	14	4	31
Case	Female	EA	59	0.6	434	923	84	108	26	76	166	193	301	39	17	4	99	306	3	15	0	89
Case	Female	AA	63	3.5	220	89	55	15	41	2	665	36	281	22	4	0	29	59	7	9	1	43
Case	Female	EA	69	8	159	65	21	22	118	0	663	101	563	113	9	4	33	55	7	2	0	94
Case	Male	EA	58	2	59	100	6	23	11	2	90	132	107	48	2	3	7	170	2	3	0	7
Case	Female	EA	69	5 to 7	122	187	68	25	14	2	495	123	95	1	4	0	7	116	2	5	0	4
Case	Female	EA	71	8	319	136	213	65	38	4	496	203	469	124	17	6	76	324	1	9	7	33
Case	Female	NA	42	0.6	399	525	148	36	56	28	360	119	113	187	5	7	57	69	8	92	2	162
Case	Female	AA	61	21	9	22	4	4	1	3	24	5	15	1	0	0	3	2	2	129	1	2
Case	Female	EA	65	16	197	742	26	35	19	23	220	91	113	8	8	5	17	106	6	7	1	2
Case	Male	EA	52	15	165	30	21	51	45	2	112	317	742	117	10	0	8	34	9	0	1	12
Case	Female	EA	53	0.9	100	150	32	25	23	1	375	155	131	27	6	2	18	99	1	21	4	23
Case	Female	EA	39	4	66	67	13	36	2	3	62	133	438	26	2	1	25	447	10	59	0	133
Case	Male	EA	60	15 to 18	193	330	79	43	14	64	162	34	80	14	14	6	16	29	2	1	0	10
Case	Female	EA	59	14	265	379	123	30	28	43	383	326	868	81	20	5	68	161	7	21	10	73
Case	Female	AA	66	38	100	568	31	28	5	56	295	168	221	19	13	4	16	194	3	8	2	23
Case	Male	NA	63	19	88	92	15	6	62	4	119	157	93	28	4	4	3	13	8	0	0	12
Case	Male	EA	53	1.5	217	160	13	51	78	12	101	41	42	14	20	3	5	22	4	0	2	1
Case	Female	EA	31	2.5	295	333	164	45	33	27	303	98	338	60	6	4	87	118	7	2	0	10
Case	Female	EA	54	11	387	427	143	56	37	18	293	89	209	45	7	4	101	185	4	10	1	28
Case	Female	EA	66	11	73	104	33	28	8	5	162	100	13	5	2	2	1	10	3	0	1	0
Case	Male	EA	34	4	101	132	40	8	90	35	105	63	15	4	0	3	3	11	3	2	1	1
Case	Female	EA	54	14	69	103	16	3	11	15	47	18	5	2	2	0	1	7	1	4	0	1
Case	Male	EA	64	3	31	22	13	6	10	4	189	52	25	6	0	0	4	4	1	12	0	0
Case	Female	AA	66	23	1	33	3	0	4	1	17	4	3	6	1	2	0	3	1	0	1	0
Control	Female	EA	45	NA	58	37	35	6	35	7	6	35	23	6	1	0	2	5	0	9	0	2
Control	Female	EA	30	NA	274	547	67	43	101	237	84	157	206	15	8	4	37	185	3	5	1	51
Control	Female	EA	35	NA	378	499	84	51	137	155	64	252	451	35	11	23	67	80	8	3	7	51
Control	Female	EA	36	NA	221	537	34	41	6	71	339	48	168	27	7	3	31	83	2	30	1	54
Control	Female	EA	45	NA	7	1	4	1	5	1	1	6	44	3	0	0	1	1	0	1	0	0
Control	Male	EA	51	NA	1	0	4	0	1	0	8	0	1	1	0	0	0	0	0	5	0	0
Totals					7374	10738	2529	1194	1705	1390	8011	4178	8073	1375	286	139	1038	3678	136	535	66	1248
Averages cells/subject					204.833	298.278	70.25	33.1667	47.3611	38.6111	222.528	116.056	224.25	38.1944	7.94444	3.86111	28.8333	102.167	3.77778	14.8611	1.83333	34.6667
