# Supplementary material for: Single Cell Transcriptomics Implicate Novel Monocyte and T Cell Immune Dysregulation in Sarcoidosis
Source: Front Immunol. 2020 Dec 8;11:567342. doi: 10.3389/fimmu.2020.567342 (PMC7753017; doi:10.3389/fimmu.2020.567342)
Supplement: Supplementary file 2 [file DataSheet_1.zip › Supplementary Table 2.xlsx]

## Sheet: S2 - DE genes
Table S2: lnFC values of genes DE between sarcoidosis patients and controls
Gene	Name	CD14_Monocytes	CD16_Monocytes	Myeloid_DC	Early_T_effector	CD4_memory)T	CD4_Naive_T	Regulatory_T	CD8_Naive_T	Cytotoxic_T	Gamma-Delta_T	Erythrocyte	Memory_B	Naïve_B	NK	Platelet
A1BG	alpha-1-b glycoprotein	-0.00377787							0.0136725				-0.0427373
A2M-AS1	a2m antisense rna 1				-0.0605815
AAED1	ahpc/tsa antioxidant enzyme domain-containing protein 1			-0.197543
AAK1	ap2 associated kinase 1					-0.113164	0.0200459			-0.00850488
AATF	apoptosis antagonizing transcription factor				0.0354851
ABCC3	atp binding cassette subfamily c member 3															-0.0903657
ABCE1	atp binding cassette subfamily e member 1					-0.0307572			0.00678955
ABCF1	atp binding cassette subfamily f member 1			-0.0449014	-0.0307466				0.0729275		-0.0935097
ABHD10	abhydrolase domain containing 10		-0.0310947
ABHD13	abhydrolase domain containing 13			-0.153859
ABHD14A	abhydrolase domain containing 14a				-0.0433465
ABHD14B	abhydrolase domain containing 14b		0.0781593			-0.0135064	-0.025793	-0.0262655		-0.00258311	-0.029379			-0.0209459
ABHD17A	abhydrolase domain containing 17a								-0.0811451
ABHD18	abhydrolase domain containing 18			0.00352451
ABHD2	abhydrolase domain containing 2			-0.0107662
ABHD5	abhydrolase domain containing 5			-0.0513613
ABI1	abl interactor 1	0.029342	0.073612			-0.0230229			0.0521435		-0.00578744	-0.032244	0.0317014	-0.0297275	-0.039371	-0.0422699
ABI2	abl interactor 2			-0.0433563
ABI3	abi family member 3										-0.0453863
ABLIM1	actin binding lim protein 1					-0.00912825
ABRACL	abra c-terminal like						-0.00999432
ABRAXAS1	abraxas 1								-0.0452172
ABRAXAS2	abraxas 2			-0.085759
ABT1	activator of basal transcription 1					-0.0194761
AC004556.1				-0.064826
AC004687.1	novel transcript				-0.0413445	-0.0290222				-0.00470782	0.0261204	-0.000297524	-0.0262933	0.0030524	0.0264614
AC006369.1	novel transcript										0.0461497
AC006480.2	novel transcript											-0.162093
AC008105.3	novel transcript		-0.0788169
AC008555.5	zinc finger protein 396 (znf396) pseudogene					-0.00966941
AC008741.2				-0.067463
AC016831.5	novel transcript				0.0186921			-0.00777849			0.0459278		0.013301
AC020656.1	novel transcript	-0.00227573	-0.0199767
AC020916.1	novel transcript	-0.00725711	-0.0292714
AC025164.1	novel transcript		-0.0247202		-0.133642								-0.0259737	0.0062266
AC026979.2	novel transcript					-0.00278935			-0.026379		0.00846131				-0.0339721
AC027097.1	novel transcript			-0.144457
AC044849.1	novel transcript				-0.0323786	-0.0250781									0.00396676
AC058791.1	novel transcript				-0.0497615				0.0289385		-0.00212541		-0.0372979
AC073111.5													-0.0698602
AC074117.1	novel transcript			-0.0541418
AC090114.2	novel transcript			-0.0455129
AC096667.1	proline-rich protein 18-like	-0.00532014		-0.0613123
AC097376.2	glucose-fructose oxidoreductase domain containing 2 (gfod2) pseudogene							-0.00588904					-0.0258909
AC100810.1	novel transcript											0.0331295
AC103591.3	novel transcript	0.0174034
AC114760.2	novel transcript				-0.0366839	0.000301104			-0.0297655			0.0882591	-0.0154667	-0.00597551	-0.0154858
AC138150.1	novel transcript			-0.0524958
AC147651.4																0.0322986
AC239799.2	novel transcript			-0.0518807
AC243960.1	novel transcript						0.0172288		-0.000256392
AC245297.3	novel transcript				-0.0966167	0.024281	0.000918089	0.00354679	-0.00577438	-0.0342272			0.000538183		0.0261025
ACAA1	acetyl-coa acyltransferase 1														-0.0159828
ACAA2	acetyl-coa acyltransferase 2				-0.0311771
ACADM	acyl-coa dehydrogenase medium chain												-0.0299762
ACAP2	arfgap with coiled-coil				0.00769552	-0.0103792		-0.000116497	-0.0465221		0.00123253			0.159511	-0.00278929
ACAT1	acetyl-coa acetyltransferase 1					-0.011488	-0.00620838	-0.0236484	0.00559105
ACBD3	acyl-coa binding domain containing 3		-0.118673										-0.047672
ACIN1	apoptotic chromatin condensation inducer 1		0.0320857
ACO2	aconitase 2												0.00889915
ACP1	acid phosphatase 1	-0.0122711									-0.0460836			-0.0189244		0.0123916
ACSF3	acyl-coa synthetase family member 3												-0.0390305
ACTB	actin beta						-0.0576936
ACTL6A	actin like 6a			-0.131083
ACTN1	actinin alpha 1						-0.0153763		-0.00714488							0.00988573
ACTN4	actinin alpha 4										0.0354031				0.00528994
ACTR10	actin related protein 10					-0.0292265	0.0126837				0.044009	0.0413569				0.0271842
ACTR1A	actin related protein 1a		-0.0401251
ACTR2	actin related protein 2				0.0072776	0.00653285	0.00696796				-0.0102678			-0.0331905
ACTR3	actin related protein 3						-0.0426146							0.00438757
ACTR6	actin related protein 6				-0.0315819	0.00162487			-0.0116769		-0.0169273
ADA2	adenosine deaminase 2	0.0165965
ADAM10	adam metallopeptidase domain 10	0.00803065
ADAM17	adam metallopeptidase domain 17		-0.0556565
ADAM28	adam metallopeptidase domain 28													-0.0134308
ADAM8	adam metallopeptidase domain 8														0.0082442
ADAM9	adam metallopeptidase domain 9			0.0243285
ADAR	adenosine deaminase rna specific				-0.056325	0.000977191			-0.0480301	0.0368041		-0.136811		0.0210637
ADCK2	aarf domain containing kinase 2			-0.00467061
ADCY7	adenylate cyclase 7			-0.0232095
ADD1	adducin 1			0.00572557					-0.0297636					-0.00744793	-0.121691
ADD3	adducin 3	0.00393204			0.0310498	0.00449081	-0.00547104			0.00820923	0.0065922			-0.0239743	0.0192847	-0.0555274
ADGRE2	adhesion g protein-coupled receptor e2			0.121926
ADGRE5	adhesion g protein-coupled receptor e5				0.0346242				-0.0058808						0.0116095
ADGRG1	adhesion g protein-coupled receptor g1														0.0061281
ADH5	alcohol dehydrogenase 5 (class iii)					0.00717949	0.0386222								0.00204321
ADI1	acireductone dioxygenase 1	-0.00612137				-0.00390868										0.0295153
ADIPOR1	adiponectin receptor 1					-0.0230132										0.00166729
ADIPOR2	adiponectin receptor 2			-0.041384
ADK	adenosine kinase		-0.0135283			0.0786639		-0.0299638						-0.0294671
ADO	2-aminoethanethiol dioxygenase			0.0244296
ADPGK	adp dependent glucokinase								0.0265352					-0.00869928
ADPRM	adp-ribose/cdp-alcohol diphosphatase					-0.0346543	-0.00412447		0.0725713
ADRB2	adrenoceptor beta 2										-0.0720549
ADSS	adenylosuccinate synthase					-0.0144656			-0.0171612						-0.112919
ADTRP	androgen dependent tfpi regulating protein						-0.01507
AES	tle family member 5, transcriptional modulator	0.00698019
AFF3	af4/fmr2 family member 3												-0.0226728
AFF4	af4/fmr2 family member 4					-0.0145928								-0.0264119
AGA	aspartylglucosaminidase			-0.0882169
AGFG1	arfgap with fg repeats 1			0.00796747
AGO3	argonaute risc catalytic component 3			-0.0444671
AGPS	alkylglycerone phosphate synthase			-0.0337825
AHCTF1	at-hook containing transcription factor 1															0.0498502
AHI1	abelson helper integration site 1			0.07746
AHNAK	ahnak nucleoprotein							0.0182359
AHSA1	activator of hsp90 atpase activity 1				0.00258571				0.013629
AIDA	axin interactor													0.0205174
AIF1	allograft inflammatory factor 1						-0.0295691
AIFM1	apoptosis inducing factor mitochondria associated 1			-0.0583531
AIM2	absent in melanoma 2												-0.0302532
AIMP1	aminoacyl trna synthetase complex interacting multifunctional protein 1					-0.0150817	0.00630116	-0.0366988	0.00440328				-0.0463645	-0.0227609
AIP	aryl hydrocarbon receptor interacting protein								0.000886599				0.00809732
AK2	adenylate kinase 2		-0.121222
AK3	adenylate kinase 3								0.0151814
AK5	adenylate kinase 5								0.0223188
AK6	adenylate kinase 6								0.0122407
AKAP13	a-kinase anchoring protein 13				-0.0496565	-0.023168	-0.0129142			-0.00450885				-0.0147782
AKAP8L	a-kinase anchoring protein 8 like								-0.00103447			0.0659328
AKAP9	a-kinase anchoring protein 9		-0.0186674			-0.00722358			0.0160284				-0.0163884	0.013243	-0.0142124
AKIRIN1	akirin 1				-0.0108677		-0.00842065						0.0535492
AKIRIN2	akirin 2	0.0126314												-0.0243272
AKNA	at-hook transcription factor		-0.0909638		-0.0386741	-0.0127891		-0.00148568		-0.00207041					0.0679109
AKR1A1	aldo-keto reductase family 1 member a1	0.00546621				0.0396836			-0.0252396				0.0024687	-0.0209439
AKR1B1	aldo-keto reductase family 1 member b					-0.029746							-0.0380522		-0.0875629
AKR1C3	aldo-keto reductase family 1 member c3														-0.00543673
AKR7A2	aldo-keto reductase family 7 member a2												-0.0443267
AKT1S1	akt1 substrate 1			-0.0498196
AKTIP	akt interacting protein								-0.00643885
AL034397.3																0.021963
AL117339.5				-0.0204907
AL118516.1	novel transcript										-0.00244032
AL136418.1	novel transcript			-0.00325234
AL445524.1	novel transcript			-0.0722003
AL445686.2									0.087945
AL451165.2	novel transcript			-0.0609793
AL592183.1													0.0032228
AL662844.4	novel transcript				-0.00725835	-0.017467	-0.00886036		-0.0191426				-0.0280273	0.0128291	-0.00904363
AL731557.1	novel transcript															0.0168147
ALDH1A1	aldehyde dehydrogenase 1 family member a1	0.0213601
ALDH9A1	aldehyde dehydrogenase 9 family member a1		-0.00217074
ALG13	asparagine-linked glycosylation 13 homolog				-0.0198827						0.0159191
ALG5	alg5 dolichyl-phosphate beta-glucosyltransferase					-0.00904921			0.0162549				-0.0442622
ALKBH5	alkb homolog 5												0.0152839	0.0163016
ALKBH7	alkb homolog 7	0.00170713			-0.158255	-0.0151207								-0.017148
ALOX5AP	arachidonate 5-lipoxygenase activating protein	0.0346459				-0.0759536	-0.00592165		0.0100841	-0.0036781	0.0195734		-0.387995
AMD1	adenosylmethionine decarboxylase 1					-0.0171497	-0.00670423	0.00761012	0.0568052		-0.0207813		-0.0350848		-0.011865
AMZ2	archaelysin family metallopeptidase 2												0.0141975		0.00720442
ANAPC10	anaphase promoting complex subunit 10			-0.0411849
ANAPC11	anaphase promoting complex subunit 11						0.0181686				-0.0297449			-0.0195618
ANAPC13	anaphase promoting complex subunit 13				-0.0311252	-0.038156			-0.0320632				-0.0247915
ANAPC15	anaphase promoting complex subunit 15	-0.0149544				-0.0145909							-0.037106
ANAPC16	anaphase promoting complex subunit 16														-0.020429
ANAPC5	anaphase promoting complex subunit 5						0.006179		7.12794e-05	0.00355974	-0.00153605			0.0135553	-0.0131819
ANKH	ankh inorganic pyrophosphate transport regulator				-0.0204274
ANKMY1	ankyrin repeat and mynd domain containing 1			0.0171991
ANKRD10	ankyrin repeat domain 10												-0.00679517
ANKRD11	ankyrin repeat domain 11				-0.0136444		0.00538239	-0.0216222		-0.0258167			-0.08031	-0.00839874	0.000254706
ANKRD12	ankyrin repeat domain 12								-0.0148953	0.00282058		-0.0718125		-0.00738535
ANKRD13A	ankyrin repeat domain 13a			-0.0230236
ANKRD13D	ankyrin repeat domain 13d		-0.0137746
ANKRD44	ankyrin repeat domain 44				0.057668		-0.0158993		-0.03514	-0.0156732				-0.0371029	-0.0365448
ANKRD49	ankyrin repeat domain 49								-0.0152379
ANO6	anoctamin 6															-0.133027
ANP32A	acidic nuclear phosphoprotein 32 family member a	0.0362436			-0.0134931		-0.0320166		-0.0289491	0.00459439
ANP32B	acidic nuclear phosphoprotein 32 family member b														0.0249953
ANXA1	annexin a1						-0.00653786			0.0201037
ANXA11	annexin a11	0.00666048			0.00952183						0.00109651				0.00606357	-0.0466285
ANXA2	annexin a2														0.0250655
ANXA2R	annexin a2 receptor				0.031184		0.000797767		-0.0251869	-0.00210249	-0.0329512
ANXA5	annexin a5									0.00807406
ANXA6	annexin a6		0.0312237				-0.0114523		0.0185179		-0.0221176			-0.00278658
ANXA7	annexin a7						0.00650254				-0.0145397	-0.141776			0.0222484
AP000547.3	novel transcript															0.000238558
AP002387.2						-0.0191466	-0.0085474	0.0838908	-0.0211724		-0.00166321
AP002748.3	glutaredoxin-like protein ydr286c homolog pseudogene			0.0658911
AP1M1	adaptor related protein complex 1 subunit mu 1								0.00293971
AP1S2	adaptor-related protein complex 1, sigma 2 subunit				-0.0226038	-0.00115085	-0.0490119		0.0176318					-0.027147		0.0349156
AP2A2	adaptor related protein complex 2 subunit alpha 2			-0.0404699
AP2B1	adaptor related protein complex 2 subunit beta 1					0.205829						0.0160819
AP2M1	adaptor related protein complex 2 subunit mu 1				-0.136716		-0.0350374				-0.012702			-0.00603376
AP2S1	adaptor related protein complex 2 subunit sigma 1						-0.00914958				-0.0230405					0.0147629
AP3B1	adaptor related protein complex 3 subunit beta 1			-0.0486884
AP3M2	adaptor related protein complex 3 subunit mu 2					-0.0238513	-0.0101977					-0.343535
AP3S1	adaptor related protein complex 3 subunit sigma 1						-0.00988465	0.0298137	-0.0353045		-0.00917492			-0.0250633	-0.0152924
AP5Z1	adaptor related protein complex 5 subunit zeta 1			-0.044342
APBA2	amyloid beta precursor protein binding family a member 2						-0.0304579		0.0327016
APBB1	amyloid beta precursor protein binding family b member 1							-0.0192604
APBB1IP	amyloid beta precursor protein binding family b member 1 interacting protein				0.045428		0.0229021
APEH	acylaminoacyl-peptide hydrolase		-0.0489292
APEX1	apurinic/apyrimidinic endodeoxyribonuclease 1				-0.034749	-0.0283695					0.0331463			-0.00723764	0.0285008
APH1A	aph-1 homolog a														-0.00258547
APLP2	amyloid beta precursor like protein 2													-0.021856
APMAP	adipocyte plasma membrane associated protein									0.00655177	-0.0106785
APOBEC3A	apolipoprotein b mrna editing enzyme catalytic subunit 3a	0.0151608
APOBEC3C	apolipoprotein b mrna editing enzyme catalytic subunit 3c				0.0441415	-0.0161658				0.0268725				-0.0281952
APOBEC3G	apolipoprotein b mrna editing enzyme catalytic subunit 3g												-0.0383319	-0.0204597
APOL3	apolipoprotein l3								-0.022234
APOL6	apolipoprotein l6														0.0250722
APOPT1	apoptogenic 1, mitochondrial												-0.0327451
APP	amyloid beta precursor protein															-0.016152
APPL1	adaptor protein		-0.0250748		-0.0253372								-0.0549618
AQP3	aquaporin 3 (gill blood group)				0.0852754		0.0268208		-0.0806155		-0.00392083
ARAP2	arfgap with rhogap domain		0.000887576		-0.064117						0.00377789				-0.0252816
AREG	amphiregulin														0.0261791
ARF1	adp ribosylation factor 1														0.00242342
ARF3	adp ribosylation factor 3	0.0260661	-0.0236156
ARF4	adp ribosylation factor 4					-0.0190856	-0.0448539	-0.166283	-0.0205211			-0.0518352	0.0256663		-0.0100796
ARF5	adp ribosylation factor 5						0.00269204							-0.0561756	0.000731135
ARF6	adp ribosylation factor 6					-0.0159879
ARFGAP2	adp ribosylation factor gtpase activating protein 2					-0.0330403	0.0338011		-0.0428885		-0.0171925
ARFGAP3	adp ribosylation factor gtpase activating protein 3										-0.0182456
ARFGEF1	adp ribosylation factor guanine nucleotide exchange factor 1				-0.0335025
ARFGEF2	adp ribosylation factor guanine nucleotide exchange factor 2			-0.060131
ARFIP1	adp ribosylation factor interacting protein 1			-0.0832178
ARFIP2	adp ribosylation factor interacting protein 2			-0.0302172
ARGLU1	arginine and glutamate rich 1						-0.0535061							-0.00242784	-0.00118215
ARHGAP1	rho gtpase activating protein 1			-0.108423
ARHGAP15	rho gtpase activating protein 15														-0.0218293
ARHGAP17	rho gtpase activating protein 17			0.0255904
ARHGAP24	rho gtpase activating protein 24													-0.0437376
ARHGAP25	rho gtpase activating protein 25					0.00759301		-0.0141268
ARHGAP26	rho gtpase activating protein 26				-0.00809369
ARHGAP30	rho gtpase activating protein 30				-0.00312108	0.00305677	-0.00106265			0.00734725			0.0149338
ARHGAP4	rho gtpase activating protein 4					-0.0141537						0.00966549
ARHGAP45	rho gtpase activating protein 45				-0.0373122	-0.00413146	-0.014042			-0.0173382		0.142585		-0.0174109
ARHGAP5	rho gtpase activating protein 5			-0.0691492
ARHGAP9	rho gtpase activating protein 9				-0.0504934	-0.0347139	-0.00706548	0.0317904							0.0344975
ARHGDIA	rho gdp dissociation inhibitor alpha	0.0194794												-0.0588469
ARHGEF1	rho guanine nucleotide exchange factor 1				-0.0511585	-0.00786288						-0.0575169		0.0172841
ARHGEF2	rho/rac guanine nucleotide exchange factor 2												-0.0129269
ARHGEF3	rho guanine nucleotide exchange factor 3					-0.0311327
ARHGEF6	rho guanine nucleotide exchange factor 6		-0.129068
ARID1A	at-rich interaction domain 1a	-0.122836
ARID1B	at-rich interaction domain 1b	0.0206761	-0.00437151			-0.0117391	-0.0225765			0.00514686		-0.0835925	-0.000851444	-0.0167547
ARID4A	at-rich interaction domain 4a				-0.0117054								-0.0136499
ARID4B	at-rich interaction domain 4b				-0.0237083									-0.00691487
ARID5A	at-rich interaction domain 5a				-0.0401264				0.0108601						0.121159
ARID5B	at-rich interaction domain 5b				-0.0231808		-0.0105458
ARIH2	ariadne rbr e3 ubiquitin protein ligase 2				0.0179987
ARL14EP	adp ribosylation factor like gtpase 14 effector protein		-0.0569907		-0.0300603	-0.00726391					-0.0512584		0.00205943
ARL16	adp ribosylation factor like gtpase 16												-0.0124919
ARL2	adp ribosylation factor like gtpase 2		-0.050706
ARL2BP	adp ribosylation factor like gtpase 2 binding protein					0.0115156			-0.0177272
ARL4A	adp ribosylation factor like gtpase 4a	-0.00656802				-0.0268195						-0.0520796	-0.0335355	0.00615116
ARL4C	adp ribosylation factor like gtpase 4c								-0.0676626
ARL6IP1	adp ribosylation factor like gtpase 6 interacting protein 1				-0.00940469	-0.0210011	-0.00424281		-0.0065122					-0.0590682		0.0846671
ARL6IP5	adp ribosylation factor like gtpase 6 interacting protein 5										0.0142281			-0.052814
ARL8A	adp ribosylation factor like gtpase 8a		-0.00831538
ARMCX3	armadillo repeat containing x-linked 3										0.0664244					-0.0104918
ARMCX6	armadillo repeat containing x-linked 6			0.0496971
ARMH1	armadillo like helical domain containing 1						0.0131844
ARPC1B	actin related protein 2/3 complex subunit 1b						-0.00870152
ARPC5	actin related protein 2/3 complex subunit 5						0.00748481							-0.0234438
ARPC5L	actin related protein 2/3 complex subunit 5 like					-0.0321488
ARPP19	camp regulated phosphoprotein 19					0.00115669				0.00704101
ARRB2	arrestin beta 2				-0.105456	-0.0200703	-0.0133606				0.00358256
ASAH1	n-acylsphingosine amidohydrolase 1					-0.0196879		-0.00471068	-0.0327487					-0.0280034
ASAP1	arfgap with sh3 domain	0.0022826	-0.000146164
ASB8	ankyrin repeat and socs box containing 8		0.0533733
ASCC2	activating signal cointegrator 1 complex subunit 2								-0.00270232
ASCL2	achaete-scute family bhlh transcription factor 2									-0.0405879					0.00127903
ASF1A	anti-silencing function 1a histone chaperone					-0.00236277		0.0143196	0.0312133			-0.194297
ASH1L	ash1 like histone lysine methyltransferase				-0.0120951		0.0125574		0.00911359					-0.0121982
ASNA1	guided entry of tail-anchored proteins factor 3, atpase					-0.014118									-0.00296626
ASNSD1	asparagine synthetase domain containing 1				0.0190562				-0.0306028
ASXL1	asxl transcriptional regulator 1		-0.0291908
ATAD1	atpase family aaa domain containing 1			-0.0471229
ATF1	activating transcription factor 1			0.0118507					0.0178051
ATF4	activating transcription factor 4				-0.013881		-0.0164215								-0.0224217	-0.0265939
ATF6B	activating transcription factor 6 beta				-0.0221926		0.00015593				-0.0224313			0.00221788	0.0128835
ATF7	activating transcription factor 7		-0.0266087
ATF7IP	activating transcription factor 7 interacting protein			-0.00121284		-0.0278332		-0.0492554
ATF7IP2	activating transcription factor 7 interacting protein 2			-0.0226525	-0.0490249	-0.016476	-0.0243312		0.0558845		-0.0396048		-0.0101595	-0.00763288
ATG12	autophagy related 12	0.00717813			-0.0443874	-0.0098122		-0.0591445	-0.0324637					-0.0299709	0.0077033
ATG2A	autophagy related 2a					-0.0375551				0.0458339					0.0395258
ATG3	autophagy related 3				-0.0106453				0.0261537
ATG5	autophagy related 5		0.0719338
ATIC	5-aminoimidazole-4-carboxamide ribonucleotide formyltransferase/imp cyclohydrolase					-0.0211145			0.0449051		0.0146171		-0.0196269
ATM	atm serine/threonine kinase					-0.0141225	-0.0148731	-0.0135669		-0.00586137				-0.0374336
ATMIN	atm interactor			-0.0322842
ATOX1	antioxidant 1 copper chaperone					-0.0121496
ATP11B	atpase phospholipid transporting 11b (putative)											0.0557895
ATP1A1	atpase na+/k+ transporting subunit alpha 1				-0.0277555				-0.0166402	-0.112083	-0.408967
ATP1B3	atpase na+/k+ transporting subunit beta 3	0.022704			0.0281178	0.00431001		-0.00721721	-0.000497903		0.01559				0.0271188
ATP2B1	atpase plasma membrane ca2+ transporting 1					-0.0190786							-0.0430574
ATP2B1-AS1	atp2b1 antisense rna 1	0.00655441												-0.0100688	-0.00444356
ATP5F1A	atp synthase f1 subunit alpha													-0.00761684
ATP5F1B	atp synthase f1 subunit beta							0.0335453						-0.0114105
ATP5F1C	atp synthase f1 subunit gamma												0.00783492	-0.00125498
ATP5IF1	atp synthase inhibitory factor subunit 1													-0.0199444
ATP5MC1	atp synthase membrane subunit c locus 1				-0.0140074		-0.00480121	-0.0547365		0.0142408					-0.0130192
ATP5ME	atp synthase membrane subunit e													-0.000253209
ATP5MF	atp synthase membrane subunit f						0.00752571				-0.0168667
ATP5MPL	atp synthase membrane subunit 6.8pl													-0.0092046
ATP5PB	atp synthase peripheral stalk-membrane subunit b													-0.0013886
ATP5PD	atp synthase peripheral stalk subunit d	0.0187206												0.00162697	0.0220596
ATP5PF	atp synthase peripheral stalk subunit f6						-0.0113134							-0.0218942
ATP5S	atp synthase, h+ transporting, mitochondrial f0 complex, subunit s (factor b)		0.00037844
ATP6AP2	atpase h+ transporting accessory protein 2						-0.00272383	0.380621			-0.088297				-0.00202473
ATP6V0A1	atpase h+ transporting v0 subunit a1			-0.0636556
ATP6V0B	atpase h+ transporting v0 subunit b					-0.0161852			0.0778674				-0.0575735		0.0238557
ATP6V0D1	atpase h+ transporting v0 subunit d1	0.0674987
ATP6V0E1	atpase h+ transporting v0 subunit e1						-0.00614469
ATP6V1A	atpase h+ transporting v1 subunit a	0.0129385
ATP6V1B2	atpase h+ transporting v1 subunit b2	-0.0456401
ATP6V1D	atpase h+ transporting v1 subunit d		-0.00705908									-0.0393823
ATP6V1E1	atpase h+ transporting v1 subunit e1					-0.0279266					-0.00516138		-0.0666777			-0.0445008
ATP6V1G1	atpase h+ transporting v1 subunit g1									-0.0215841
ATP6V1H	atpase h+ transporting v1 subunit h												-0.0565209		0.00116052
ATRAID	all-trans retinoic acid induced differentiation factor									-0.0180418				-0.0561323
ATRX	alpha thalassemia/mental retardation syndrome x-linked					-0.0209264	-0.0191656			-0.0164177				-0.0159021
ATXN1	ataxin 1				-0.0236664
ATXN3	ataxin 3		-0.0330326
AUP1	aup1 lipid droplet regulating vldl assembly factor					-0.00399369					-0.0444784
AURKAIP1	aurora kinase a interacting protein 1	-0.00134035					0.00241016
B2M	beta-2-microglobulin	0.0127175												0.00315649
B3GAT3	beta-1					-0.0289909									-0.00831027
B4GALT1	beta-1												-0.0254296
BABAM1	brisc and brca1 a complex member 1					-0.00242268						-0.00107483
BACE2	beta-secretase 2												-0.0162283
BAD	bcl2 associated agonist of cell death		-0.0103977
BAG1	bag cochaperone 1	0.00571696								-0.0591146					0.00697874
BANF1	baf nuclear assembly factor 1	0.0307909				-0.0471846	0.012883	-0.00170312
BANK1	b cell scaffold protein with ankyrin repeats 1													-0.00100971
BASP1	brain abundant membrane attached signal protein 1	-0.0182315												-0.00754569
BATF	basic leucine zipper atf-like transcription factor							-0.018541
BAX	bcl2 associated x				0.00515058	-0.00964934	-0.0367405	-0.0327026	-0.0109276	-0.0155871	0.0554372
BAZ1A	bromodomain adjacent to zinc finger domain 1a				-0.0356274	-0.0134118	-0.01136		-0.00572997	-0.0379657	-0.00124696			-0.0139076
BAZ1B	bromodomain adjacent to zinc finger domain 1b										0.0123344
BAZ2A	bromodomain adjacent to zinc finger domain 2a				0.00385979	-0.0212033									0.0237305
BAZ2B	bromodomain adjacent to zinc finger domain 2b	-0.00428601
BBIP1	bbsome interacting protein 1							0.0260806
BBOF1	basal body orientation factor 1											0.0249824
BBX	bbx high mobility group box domain containing					-0.0139978	-0.0370757	-0.0080387		0.186997		0.0373568		-0.00792501	-0.0138477
BCAP29	b cell receptor associated protein 29		0.0677705
BCAP31	b cell receptor associated protein 31	0.0065272			-0.0332418		0.00744565						-0.034571		-0.0189883	0.00162685
BCAS2	bcas2 pre-mrna processing factor				-0.0107002		-0.00215318				-0.000478236			-0.128851
BCAS4	breast carcinoma amplified sequence 4								0.0347905					-0.031506
BCL10	bcl10 immune signaling adaptor												-0.0139513
BCL11A	baf chromatin remodeling complex subunit bcl11a													-0.0281869
BCL11B	baf chromatin remodeling complex subunit bcl11b				-0.0247318	0.0198893	-0.018534		-0.0261239
BCL2	bcl2 apoptosis regulator				-0.0184343	-0.0276918	-0.0102597	0.015194	0.00604378		-0.0268991			-0.00867825
BCL2A1	bcl2 related protein a1	0.0236228											-0.0202425	-0.0170168
BCL2L1	bcl2 like 1															-0.0250533
BCL2L13	bcl2 like 13			0.0324492
BCL7A	baf chromatin remodeling complex subunit bcl7a													0.0143353
BCL7B	baf chromatin remodeling complex subunit bcl7b					-0.0730704		-0.0159558	-0.00836689		-0.0244365
BCL7C	baf chromatin remodeling complex subunit bcl7c					-0.0131783		-0.0611495
BCLAF1	bcl2 associated transcription factor 1	0.0262564			0.00689021	0.0111096				-0.0106862
BDP1	b double prime 1			-0.0660385									-0.0328035
BEND2	ben domain containing 2															-0.0302931
BET1	bet1 golgi vesicular membrane trafficking protein			0.00104948
BEX2	brain expressed x-linked 2				-0.00613048	-0.0166979	-0.0129251						-0.0330939
BEX3	brain expressed x-linked 3						-0.00286584		0.0469256
BEX4	brain expressed x-linked 4						-0.0332265								0.00872607
BFAR	bifunctional apoptosis regulator					-0.0214285					0.036447		0.0337545
BICD2	bicd cargo adaptor 2		-0.00616478	-0.210073
BID	bh3 interacting domain death agonist														-0.0409312
BIN2	bridging integrator 2													-0.027038
BIRC2	baculoviral iap repeat containing 2			-0.0456595								0.0239428
BIRC3	baculoviral iap repeat containing 3						-0.0109084		0.00266025			0.027585
BIRC6	baculoviral iap repeat containing 6		-0.00312233		-0.0125128						0.0940714	0.0440656
BLCAP	blcap apoptosis inducing factor												0.000694431
BLK	blk proto-oncogene													-0.10867
BLNK	b cell linker												-0.00584055
BLOC1S1	biogenesis of lysosomal organelles complex 1 subunit 1										-0.038567			-0.0379445
BLOC1S2	biogenesis of lysosomal organelles complex 1 subunit 2				-0.0266453	-0.0184797					-0.00424931		0.00816006	0.00849544	-0.0292886
BLOC1S4	biogenesis of lysosomal organelles complex 1 subunit 4						-0.114899	0.0185762	-0.0332353					0.0191112
BLVRA	biliverdin reductase a	-0.00271586
BNIP2	bcl2 interacting protein 2				0.0370929	-0.0148417	0.0264278		0.0314382		0.079415		-0.0321338	-0.00973446	0.00349618
BNIP3	bcl2 interacting protein 3						-0.00423721		0.00684617
BNIP3L	bcl2 interacting protein 3 like					-0.0103992	-0.0274513						-0.0704778
BOD1L1	biorientation of chromosomes in cell division 1 like 1				0.000766953
BOLA3	bola family member 3				-0.0422478	-0.027381			0.0117963
BORCS5	bloc-1 related complex subunit 5			0.0413762
BORCS7	bloc-1 related complex subunit 7					-0.0171934
BORCS8	bloc-1 related complex subunit 8		-0.044922
BPTF	bromodomain phd finger transcription factor		-0.0353647			0.0066263				-0.00329651	-0.024362		-0.00666424	-0.0130893	0.0199536
BRD2	bromodomain containing 2					0.00804628		0.0221119			-0.00115712		-0.00525982		0.0125721
BRD4	bromodomain containing 4				0.0614888	0.00932645							-0.017921		0.0208935
BRD7	bromodomain containing 7				0.128303								0.0359762
BRI3	brain protein i3										-0.0827735
BRIX1	biogenesis of ribosomes brx1				-0.0296011						-0.00711769
BRK1	brick1 subunit of scar/wave actin nucleating complex						-0.016408
BROX	bro1 domain and caax motif containing		-0.026612
BRWD1	bromodomain and wd repeat domain containing 1							-0.0352023
BRWD3	bromodomain and wd repeat domain containing 3			-0.00863568
BSDC1	bsd domain containing 1			0.103849				-0.0311547	0.0771276
BSG	basigin (ok blood group)	-0.0325661					0.00169487		-0.00396983	0.0132482				0.0121302
BST2	bone marrow stromal cell antigen 2						0.0836025			-0.0388576				-0.0230596
BTF3L4	basic transcription factor 3 like 4				-0.017299	0.112685	-0.0130944		-0.00550976				-0.0270799	0.0058342
BTG2	btg anti-proliferation factor 2					-0.00732976			-0.0305812	-0.0279332			-0.0114863	-0.0515659	-0.0167403
BTK	bruton tyrosine kinase													-0.0244957
BTLA	b and t lymphocyte associated													-0.0104229
BTN3A1	butyrophilin subfamily 3 member a1				0.00205272
BTN3A2	butyrophilin subfamily 3 member a2				-0.00908082		-0.00150588		0.0136213		0.102822				0.0300479
BUB3	bub3 mitotic checkpoint protein								-0.0179642		-0.0376364
BUD23	bud23 rrna methyltransferase and ribosome maturation factor				-0.017381			0.0247084	0.0410147		-0.0340253			0.0124053	0.00613872
BUD31	bud31 homolog						-0.00750901	-0.012105							-0.00692412
BZW1	basic leucine zipper and w2 domains 1				-0.00493749		-0.00627248	0.0190822					-0.00430864	-0.0190141
C11orf58	chromosome 11 open reading frame 58								-0.00876489					-0.00301707
C12orf10	chromosome 12 open reading frame 10								0.00960324				-0.0228353
C12orf65	chromosome 12 open reading frame 65							0.0263976	0.0131747
C12orf75	chromosome 12 open reading frame 75				-0.0251199				-0.015155		0.00921021					0.03443
C12orf76	chromosome 12 open reading frame 76			-0.148882												-0.0780383
C15orf39	chromosome 15 open reading frame 39		0.108143
C15orf40	chromosome 15 open reading frame 40					-0.0180875
C15orf48	chromosome 15 open reading frame 48			-0.0917277
C16orf54	chromosome 16 open reading frame 54				-0.0868979				-0.0655565		-0.0876137		0.0127542
C16orf72	chromosome 16 open reading frame 72												-0.0107753
C16orf74	chromosome 16 open reading frame 74			-0.0621606
C16orf86	chromosome 16 open reading frame 86			-0.00922115
C16orf87	chromosome 16 open reading frame 87												-0.0214465
C17orf67	chromosome 17 open reading frame 67			-0.0429016
C19orf24	chromosome 19 open reading frame 24					-0.0142301	-0.00880516	-0.0164731			-0.00054208				-0.0209481
C19orf25	chromosome 19 open reading frame 25				-0.0464076	-0.0194651	-0.0158136	0.0101936	0.00427879	0.0137027	-0.00970208		-0.0386002		-0.0152729
C19orf38	chromosome 19 open reading frame 38	0.0113728
C19orf53	chromosome 19 open reading frame 53													0.185885	-0.00168961
C19orf66	chromosome 19 open reading frame 66				-0.0428794	-0.0254149			0.0184445		-0.0397142				0.0215895
C19orf70	chromosome 19 open reading frame 70	-0.0230028							-0.00216836						0.00991257
C1D	c1d nuclear receptor corepressor					0.0431833	-0.00333969	0.0633048	0.00910374		0.010666	-0.154244			-0.0128935
C1orf122	chromosome 1 open reading frame 122					-0.0308214
C1orf162	chromosome 1 open reading frame 162													0.0088152
C1orf21	chromosome 1 open reading frame 21									-0.0236996
C1orf43	chromosome 1 open reading frame 43	0.0230448					-0.0116374				-0.0319527
C1orf56	chromosome 1 open reading frame 56					-0.0126673			-0.0118052	-0.0203283		0.0761962			-0.0461348
C1QBP	complement c1q binding protein	-0.00347281				-0.0201909				-0.035279	-0.00844247			-0.00991848
C20orf194	chromosome 20 open reading frame 194			0.107882
C22orf39	chromosome 22 open reading frame 39		0.000317294
C2orf68	chromosome 2 open reading frame 68			-0.0509099
C3orf14	chromosome 3 open reading frame 14		0.0508342
C3orf38	chromosome 3 open reading frame 38			0.0476607
C4orf3	chromosome 4 open reading frame 3	0.0101109													0.0612258
C4orf33	chromosome 4 open reading frame 33			0.164268
C4orf48	chromosome 4 open reading frame 48	0.000625258			0.0460477					0.00249062
C5AR1	complement c5a receptor 1	0.0213162
C5orf24	chromosome 5 open reading frame 24												-0.0283266
C6orf203	chromosome 6 open reading frame 203			0.113661
C6orf48	chromosome 6 open reading frame 48	-0.012865									-0.00128169
C6orf62	chromosome 6 open reading frame 62								0.028597	0.00352308	0.00682651		-0.0357727
C7orf50	chromosome 7 open reading frame 50				-0.0345473	-0.0228885		0.0166428		-0.0632824	-0.00591033				-0.0044674
C8orf33	chromosome 8 open reading frame 33								-0.0753819
C8orf59	chromosome 8 open reading frame 59	0.0108251				0.0189476	-0.00594256	-0.0164845	0.0257258	-8.77679e-05	0.0198329			-0.0234893	0.00687576
C9orf16	chromosome 9 open reading frame 16						-0.00563715			0.00513836				-0.0295806	0.0121496
C9orf72	c9orf72-smcr8 complex subunit	0.0185583		-0.00259854
C9orf78	chromosome 9 open reading frame 78								-0.0123444		-0.0288685
CA2	carbonic anhydrase 2			-0.0502743												0.0234872
CA5B	carbonic anhydrase 5b					0.0241938
CACYBP	calcyclin binding protein					0.0135669					0.0236859		-0.0412074	0.00800041	-0.0164455
CALCOCO2	calcium binding and coiled-coil domain 2				-0.0336583	-0.00864047
CALHM6	calcium homeostasis modulator family member 6	0.0230001
CALM2	calmodulin 2	0.00803978					-0.0286957
CALM3	calmodulin 3						0.00478526			-0.00182515
CALR	calreticulin													0.0030332
CAMK1D	calcium/calmodulin dependent protein kinase id												-0.030208
CAMK4	calcium/calmodulin dependent protein kinase iv				-0.00394917	-0.00192005	-0.00263899	-0.0466988	-0.00835905		-0.0352172
CAMLG	calcium modulating ligand					0.00287594		-0.0157094	-0.0312916	-0.00934703				-0.00187209	-0.00779702
CAMTA1	calmodulin binding transcription activator 1		-0.0767362		-0.0460401	-0.00878864		-0.0310799	-0.0452992		-0.00564092
CAND1	cullin associated and neddylation dissociated 1								-0.00843722		0.0452548		0.0128759
CANX	calnexin				-0.0972611			-0.0429605	0.0163378				-0.0156353
CAP1	cyclase associated actin cytoskeleton regulatory protein 1						-0.00267464							-0.105325
CAPG	capping actin protein	0.00353044	-0.0580905			-0.00147083								-0.0319722
CAPN1	calpain 1					-0.0212829					-0.0300687		-0.046921		-0.009951
CAPN2	calpain 2	-0.00502351				-0.00706946									0.0367976	0.0105247
CAPNS1	calpain small subunit 1	0.00882356											-0.00894125		-0.00794643
CAPZA1	capping actin protein of muscle z-line subunit alpha 1				-0.0361805	0.00699391		-0.0196415	-0.00337315	-0.0162945				-0.0262609		0.121998
CAPZA2	capping actin protein of muscle z-line subunit alpha 2					0.00305776	0.0170701	0.0362713		-0.0138814				-0.0360789	-0.010119
CAPZB	capping actin protein of muscle z-line subunit beta													-0.0266217
CARD16	caspase recruitment domain family member 16						-0.0044045				-0.0402959				-0.0178165
CARD8	caspase recruitment domain family member 8				-0.0255083	-0.0248714	-0.00305085		-0.0106793		-0.00941182		0.0394542
CARHSP1	calcium regulated heat stable protein 1								-0.134977
CARS	cysteinyl-trna synthetase 1								-0.0126407
CARS2	cysteinyl-trna synthetase 2		-0.0111285
CASP1	caspase 1				-0.0293076	-0.0342499	-0.00906286	-0.00430622
CASP2	caspase 2			-0.133895
CASP4	caspase 4	0.0487962					-0.0292316							0.00622702	0.00806023
CASP8	caspase 8														-0.0180959
CAST	calpastatin						-0.0116595	0.0274538	0.00675005					0.0146614
CAT	catalase	0.0210897											-6.52086e-05	-0.0121043
CAV2	caveolin 2															0.0714976
CAVIN2	caveolae associated protein 2															-0.0567765
CBFA2T3	cbfa2/runx1 partner transcriptional co-repressor 3			-0.0684702
CBFB	core-binding factor subunit beta				-0.0806856	-0.030712	0.0255303
CBLB	cbl proto-oncogene b														0.00119949
CBX3	chromobox 3						-0.00652275		0.0192269	0.0337808				-0.0557117	0.010631
CBX6	chromobox 6		-0.00626225		-0.0112674						-0.341227
CBX7	chromobox 7			-0.0782563		0.00775642
CCDC107	coiled-coil domain containing 107				-0.00804503	0.00943662
CCDC115	coiled-coil domain containing 115					-0.0134974				-0.0170394			-0.0463785
CCDC12	coiled-coil domain containing 12	0.132887					0.021456			0.0114633				0.0302033	-0.00838691
CCDC124	coiled-coil domain containing 124														0.0143575
CCDC14	coiled-coil domain containing 14							0.0141408
CCDC167	coiled-coil domain containing 167												-0.0320809
CCDC186	coiled-coil domain containing 186										-0.0450103
CCDC25	coiled-coil domain containing 25		-0.100161			-0.00562511			-0.0427341				-0.0159355
CCDC32	coiled-coil domain containing 32			-0.167935										-0.0512874
CCDC57	coiled-coil domain containing 57					-0.00976057	-0.0361561
CCDC59	coiled-coil domain containing 59					-0.0102693	0.00210101			0.0131705	-0.00216459				-0.0157565
CCDC66	coiled-coil domain containing 66					-0.0345426	-0.00348289	-0.0235795	-0.0137082				-0.00935959
CCDC69	coiled-coil domain containing 69	-0.0317968			-0.119928		-0.0949518				0.00839543			-0.014113
CCDC82	coiled-coil domain containing 82				-0.0247215
CCDC85B	coiled-coil domain containing 85b									0.0119208				-0.02005	-0.0280818
CCDC88B	coiled-coil domain containing 88b											0.0874799
CCDC88C	coiled-coil domain containing 88c			-0.065582	-0.0264752					0.00322036
CCDC91	coiled-coil domain containing 91		0.00823691				0.00112973	0.0301021	0.028655
CCL3	c-c motif chemokine ligand 3														-0.0174318
CCL3L1	chemokine (c-c motif) ligand 3-like 1	0.0505317		0.0428881							0.00679689
CCL4	c-c motif chemokine ligand 4				-0.0382463						-0.00895829
CCL5	c-c motif chemokine ligand 5		0.0143655	-0.0230367					-0.0108351	-0.00227753
CCM2	ccm2 scaffold protein				-0.0336765	-0.0468003	0.00560969				0.031902				0.00580933
CCNB1IP1	cyclin b1 interacting protein 1								0.0513564
CCNC	cyclin c				-0.00980749	-0.043845	0.0084405				-0.0143759
CCND2	cyclin d2				-0.0448455	-0.0145071					-0.0517897
CCND3	cyclin d3	0.0138691					-0.0390275							0.0155067
CCNDBP1	cyclin d1 binding protein 1						0.0294923				-0.00677973			-0.0250533
CCNG1	cyclin g1				-0.0494861					-0.0072189			-0.0132737		-0.00632913
CCNH	cyclin h								0.00150325		0.0241276
CCNL1	cyclin l1	-0.0108871				-0.0198642
CCNT2	cyclin t2			-0.0138972
CCNY	cyclin y	0.0355933	0.0384076
CCPG1	cell cycle progression 1															0.0462261
CCR1	c-c motif chemokine receptor 1	0.0304674
CCR2	c-c motif chemokine receptor 2	-0.0121519
CCR7	c-c motif chemokine receptor 7				-0.0317304	-0.0119736	-0.000498146
CCS	copper chaperone for superoxide dismutase											0.718273
CCSER2	coiled-coil serine rich protein 2				-0.0419557	-0.0130739			0.0598008	-0.0098345	-0.0270177
CCT2	chaperonin containing tcp1 subunit 2				-0.018437		-0.00939532		0.0114731		0.0123069			0.00483133
CCT3	chaperonin containing tcp1 subunit 3									-0.0334717				-0.0101623	-0.0225432
CCT4	chaperonin containing tcp1 subunit 4				-0.0228265	-0.0102216	0.00737542						-0.039626
CCT5	chaperonin containing tcp1 subunit 5										-0.00557247
CCT6A	chaperonin containing tcp1 subunit 6a					-0.00867892		-0.0231986		0.0647262	0.0535816
CCT7	chaperonin containing tcp1 subunit 7				-0.0554638					0.0265759	-0.0129333
CCT8	chaperonin containing tcp1 subunit 8						-0.0101492			0.00966392				0.0103182	0.0102269
CCZ1	ccz1 homolog		-0.0249264		-0.0226904		-0.0119293							-0.0443732
CD151	cd151 molecule (raph blood group)															-0.0105728
CD160	cd160 molecule										0.0143457				0.00592333
CD163	cd163 molecule	0.0389701
CD164	cd164 molecule				0.0681288	-0.031055	-0.0649996							-0.0868939	0.0147354
CD180	cd180 molecule												-0.0186532	0.0101255
CD19	cd19 molecule													0.00943166
CD22	cd22 molecule													0.0298627
CD226	cd226 molecule					-0.0196403
CD244	cd244 molecule														-0.0214684
CD247	cd247 molecule					-0.0177646	-0.0311434		0.00492659	-0.0102945	-0.112615
CD27	cd27 molecule						0.10826				-0.0712461
CD28	cd28 molecule					-0.0123194
CD2BP2	cd2 cytoplasmic tail binding protein 2					-0.00925982									0.0228011
CD300A	cd300a molecule									-0.000763923
CD300E	cd300e molecule	0.0164379		-0.203489
CD320	cd320 molecule					-0.0175026					0.0179402				-0.00767716
CD38	cd38 molecule														-0.00189629
CD3E	cd3e molecule														0.000352522
CD3G	cd3g molecule						-0.00512933			0.0164418
CD40	cd40 molecule													-0.0283147
CD40LG	cd40 ligand					-0.0108719	-0.0028524				-0.0155595
CD46	cd46 molecule					-0.0186384		-0.0418583	-0.0032372				-0.0141254
CD47	cd47 molecule						-0.0105266		0.0290152	-0.0142147				-0.0249418	-0.00554146
CD5	cd5 molecule					0.001194
CD52	cd52 molecule						0.142342								0.00802989
CD55	cd55 molecule (cromer blood group)	-0.0745747			0.0117194		-0.0249666
CD59	cd59 molecule (cd59 blood group)											-0.00167336
CD6	cd6 molecule							0.0250615	-0.00693076	-0.0118816		-0.159335
CD63	cd63 molecule				-0.0086445	0.0647736		-0.0400388	0.0687529							0.0143248
CD68	cd68 molecule															-0.0190725
CD69	cd69 molecule					-0.0820871							-0.00337811
CD72	cd72 molecule													0.00430288
CD74	cd74 molecule						0.0188441			-0.150414
CD81	cd81 molecule													0.00679843
CD82	cd82 molecule					0.152265								-0.0211377
CD83	cd83 molecule												-0.035416
CD84	cd84 molecule			0.0858729	-0.0405846					-0.013304
CD8A	cd8a molecule										-0.0127107
CD8B	cd8b molecule										0.00968745
CD96	cd96 molecule						0.0566656		-0.00579114		-0.0144292	0.183219
CD99	cd99 molecule (xg blood group)								-0.00985689
CDA	cytidine deaminase	-0.0513256
CDC123	cell division cycle 123					-0.0129926			0.0160469
CDC25B	cell division cycle 25b				0.00514615	-0.0168892		0.0266167	0.00201777	0.000858175
CDC26	cell division cycle 26														-0.0170088
CDC34	cell division cycle 34											0.22226
CDC37	cell division cycle 37				-0.00197015									-0.00777337	-0.0123489
CDC37L1	cell division cycle 37 like 1			0.0590801
CDC40	cell division cycle 40				-0.0074887						-0.0378156		-0.0199712	0.0297942
CDC42	cell division cycle 42						0.00252157			-0.195975
CDC42EP3	cdc42 effector protein 3	0.00720035			0.00972161	0.0015238				0.0228105	-0.0128262				0.0172122
CDC42SE1	cdc42 small effector 1					-0.00794504	-0.00294191	0.0031296		-0.0033331	-0.0353743			-0.000885024	-0.00290803
CDC42SE2	cdc42 small effector 2	-0.00460377								0.00418701						0.0230456
CDCA7	cell division cycle associated 7			-0.0639425
CDCA7L	cell division cycle associated 7 like												-0.0382826	-0.0152127
CDK11A	cyclin dependent kinase 11a			-0.105146
CDK11B	cyclin dependent kinase 11b		-0.00673646
CDK13	cyclin dependent kinase 13				0.221956	0.00980502	-0.0119323	0.012855				-0.122142	-0.0121881	0.00332045
CDK2AP2	cyclin dependent kinase 2 associated protein 2		0.0462858					0.00458916		-0.00375556	-0.0348508				0.0678483
CDK5RAP3	cdk5 regulatory subunit associated protein 3		0.182263	-0.0775324
CDKN1A	cyclin dependent kinase inhibitor 1a															0.0181786
CDKN1B	cyclin dependent kinase inhibitor 1b				0.00922607	-0.0110883	0.00809505				-0.0118248
CDKN2D	cyclin dependent kinase inhibitor 2d	0.0444539					0.00394922			-0.012875						0.0200133
CDV3	cdv3 homolog								0.0106601
CEBPB	ccaat enhancer binding protein beta						0.00566345								-0.0180181
CEBPD	ccaat enhancer binding protein delta	-0.000234213
CEBPZ	ccaat enhancer binding protein zeta				0.00448344	-0.0195133	-0.0164433	0.0422154			0.020595		-0.0286423
CEBPZOS	cebpz opposite strand				0.0165317	-0.0117218	-0.0473783		0.000704144
CELF1	cugbp elav-like family member 1	0.00837365				0.00942113	-0.00547461		0.00666635					-0.0305673	-0.0230119
CELF2	cugbp elav-like family member 2						-0.0160709		0.00932492	-0.0150028		-0.219101	-0.000632551	0.00956867
CEMIP2	cell migration inducing hyaluronidase 2					0.00419116		-0.0762928							-0.00585748
CENPC	centromere protein c				-0.0275872	-0.0123371							-0.0503109
CEP152	centrosomal protein 152			-0.102951
CEP164	centrosomal protein 164			-0.268001
CEP350	centrosomal protein 350		0.0476433		0.00588334	-0.00886072
CEP57	centrosomal protein 57				0.0115857	-0.0314034			0.0194551
CEP78	centrosomal protein 78									-0.0170258					0.025743
CEPT1	choline/ethanolamine phosphotransferase 1												0.000894821
CERK	ceramide kinase										0.153511
CERS2	ceramide synthase 2															0.0500384
CERS6	ceramide synthase 6			0.0363158
CFAP36	cilia and flagella associated protein 36					-0.0249144
CFAP97	cilia and flagella associated protein 97				-0.0316491	-0.0126733		0.0275271			0.017133
CFD	complement factor d	0.00770838
CFDP1	craniofacial development protein 1				-0.0781011	-0.0124793	-0.0320634	-0.0362841	-0.0302097						-0.0232518
CFLAR	casp8 and fadd like apoptosis regulator										0.0239324	-0.0651796
CGGBP1	cgg triplet repeat binding protein 1				-0.0365578				-0.0208692	-0.00510851
CGRRF1	cell growth regulator with ring finger domain 1		-0.0524139													-0.0655762
CHAF1A	chromatin assembly factor 1 subunit a			0.0688799
CHCHD1	coiled-coil-helix-coiled-coil-helix domain containing 1		-0.0136292										-0.0506816
CHCHD10	coiled-coil-helix-coiled-coil-helix domain containing 10					0.00327436			0.0216759		-0.0118374			-0.00433952
CHCHD2	coiled-coil-helix-coiled-coil-helix domain containing 2													0.00203009
CHCHD4	coiled-coil-helix-coiled-coil-helix domain containing 4		-0.039757
CHCHD5	coiled-coil-helix-coiled-coil-helix domain containing 5								0.00225884		-0.0243816
CHCHD7	coiled-coil-helix-coiled-coil-helix domain containing 7				-0.0452743	-0.00445939	-0.0096636		-0.0701451				-0.0135921
CHD1	chromodomain helicase dna binding protein 1							0.014535			-0.0198323
CHD1L	chromodomain helicase dna binding protein 1 like			-0.227948
CHD2	chromodomain helicase dna binding protein 2			-0.0638205					-0.0246991	0.00482546	-0.0207751
CHD3	chromodomain helicase dna binding protein 3							-0.0150338
CHD4	chromodomain helicase dna binding protein 4					-0.025985		0.00719776			0.0232687	-0.0243179
CHD7	chromodomain helicase dna binding protein 7												-0.0467462
CHD9	chromodomain helicase dna binding protein 9				-0.0346336					-0.00113712		0.0355829		-0.0249859	0.00803675
CHI3L2	chitinase 3 like 2													-0.00840255
CHMP1A	charged multivesicular body protein 1a		-0.0489974	0.114689
CHMP1B	charged multivesicular body protein 1b	-0.00191297			-0.0167708		-0.0733027
CHMP2A	charged multivesicular body protein 2a						-0.016131	0.0409581	0.00807276		-0.0829814
CHMP2B	charged multivesicular body protein 2b		-0.0170553			-0.00118667
CHMP3	charged multivesicular body protein 3				-0.00528095		-0.13571		0.0239088				-0.0231287
CHMP4A	charged multivesicular body protein 4a										0.0125203			-0.0272432
CHMP4B	charged multivesicular body protein 4b				0.00993845				0.0250328
CHMP5	charged multivesicular body protein 5	0.0252446			0.0680046	-0.00223315							-0.0240584		-0.0199888
CHMP7	charged multivesicular body protein 7					-0.0052886	-0.0212102		0.0357752				-0.0125052
CHORDC1	cysteine and histidine rich domain containing 1			0.25633
CHPT1	choline phosphotransferase 1	0.0378719												-0.0142588
CHST12	carbohydrate sulfotransferase 12				-0.0565587	-0.0186089
CHST2	carbohydrate sulfotransferase 2			-0.170114											-0.016604
CHTOP	chromatin target of prmt1					-0.0029639			-0.0151402				0.0160655
CHURC1	churchill domain containing 1	0.0104182									0.0274035		-0.0340511		-0.0049838
CIB1	calcium and integrin binding 1													-0.0288132
CIC	capicua transcriptional repressor			-0.00770594
CIITA	class ii major histocompatibility complex transactivator												0.0136534
CIR1	corepressor interacting with rbpj	0.00814527				-0.0504453	-0.00355694	-0.0796552
CISD2	cdgsh iron sulfur domain 2					0.00265359
CISD3	cdgsh iron sulfur domain 3									0.00476363	0.0391062				-0.00419347
CITED2	cbp/p300 interacting transactivator with glu/asp rich carboxy-terminal domain 2					-0.00681932	0.00482826				0.00474026				-0.0091746
CITED4	cbp/p300 interacting transactivator with glu/asp rich carboxy-terminal domain 4						-0.00883647		-0.0235116
CKAP4	cytoskeleton associated protein 4	0.0355578
CKLF	chemokine like factor				-0.00833066		-0.00587641	-0.0294624	0.015221						-0.00313163
CLCN3	chloride voltage-gated channel 3			0.000978977
CLDND1	claudin domain containing 1				-0.0322044	0.00449409			-0.0116238						-0.00166911
CLEC11A	c-type lectin domain containing 11a								0.027823
CLEC12A	c-type lectin domain family 12 member a	0.00980771
CLEC2B	c-type lectin domain family 2 member b								-0.0264811						0.0179769
CLEC2D	c-type lectin domain family 2 member d						0.00306998			-0.0201231	0.00415619		0.0175821	0.092362
CLEC4E	c-type lectin domain family 4 member e	-0.0280514		0.0866464
CLIC1	chloride intracellular channel 1						-0.0186531		0.018603
CLIC2	chloride intracellular channel 2											-0.391284
CLIC3	chloride intracellular channel 3									0.0164734	-0.00372386
CLINT1	clathrin interactor 1					-0.0117119					0.0410958
CLK1	cdc like kinase 1				-0.0317268	-0.0369949	-0.0255644		0.0166155		-0.0339805			-0.0108062
CLK4	cdc like kinase 4												-0.040351
CLNS1A	chloride nucleotide-sensitive channel 1a					-0.00820428	-0.00273065								0.0131209
CLPX	caseinolytic mitochondrial matrix peptidase chaperone subunit x			0.0201767
CLTA	clathrin light chain a								0.0079147		0.0387224				-0.145114
CLTB	clathrin light chain b	0.0325996			-0.016674						-0.0103387				-0.00115859
CMAS	cytidine monophosphate n-acetylneuraminic acid synthetase											-0.0880494
CMC1	c-x9-c motif containing 1									-0.0239066
CMC2	c-x9-c motif containing 2											-0.0463963
CMIP	c-maf inducing protein		-0.019651													0.0158028
CMPK1	cytidine/uridine monophosphate kinase 1													-0.35594		-0.00783457
CMSS1	cms1 ribosomal small subunit homolog			-0.111254
CMTM3	cklf like marvel transmembrane domain containing 3										-0.0397665				-0.00379443
CMTM6	cklf like marvel transmembrane domain containing 6				-0.0857701						-0.00383961			-0.023296		-0.0200252
CMTM7	cklf like marvel transmembrane domain containing 7	-0.00465883			-0.0328444	-0.0171762	0.00703931		-0.0206596
CNIH1	cornichon family ampa receptor auxiliary protein 1				-0.0846408	-0.00592043	-0.0479217			-0.0247076			-0.0166545
CNIH4	cornichon family ampa receptor auxiliary protein 4	0.0642425				0.00558051
CNN2	calponin 2									0.0178135
CNOT1	ccr4-not transcription complex subunit 1		-0.041744
CNOT2	ccr4-not transcription complex subunit 2		-0.0626616			-0.0273238							-0.0173593
CNOT4	ccr4-not transcription complex subunit 4				-0.0761646
CNOT6L	ccr4-not transcription complex subunit 6 like		-0.0247151		-0.0630557	-0.0217847		-0.0150254							-0.00473338
CNOT7	ccr4-not transcription complex subunit 7				-0.0162149	-0.0145695	0.0362157	0.0232638		0.013928	-0.0232282		0.00903184
CNOT8	ccr4-not transcription complex subunit 8					0.0321493
CNPY2	canopy fgf signaling regulator 2					0.00592226	0.00528373		0.0318657		-0.00441555				-0.00462152
CNPY3	canopy fgf signaling regulator 3				-0.0404284		0.0100692	-0.0466776						-0.0017246	-0.00158942
CNST	consortin															0.00571777
CNTRL	centriolin				-0.0237388			0.0126885					-0.0385965	-0.022399
COA3	cytochrome c oxidase assembly factor 3	0.0183645
COBLL1	cordon-bleu wh2 repeat protein like 1												0.0175872
COCH	cochlin												-0.0133791
COMMD1	copper metabolism domain containing 1		-0.0131337										-0.0266046
COMMD10	comm domain containing 10		-0.0960166
COMMD2	comm domain containing 2					-0.000340127						0.0311557	-0.0320758
COMMD3	comm domain containing 3	0.00247337						-0.0341748					-0.00114223
COMMD7	comm domain containing 7					-0.0163871			0.0148014		-0.190961		0.0142189			0.0194168
COMMD8	comm domain containing 8	0.00834098				-0.00994178	-0.0195154	-0.174772	0.0209356	-0.00291171				-0.0264744
COMT	catechol-o-methyltransferase	0.0218318
COPB1	copi coat complex subunit beta 1				-0.00913201
COPE	copi coat complex subunit epsilon						0.00155898
COPG2	copi coat complex subunit gamma 2			0.00953297
COPRS	coordinator of prmt5 and differentiation stimulator			0.070425
COPS2	cop9 signalosome subunit 2				0.00110699	-0.0200823					-0.0164581
COPS3	cop9 signalosome subunit 3					-0.0278392
COPS4	cop9 signalosome subunit 4		-0.0360618			-0.003835			0.0256639
COPS5	cop9 signalosome subunit 5					-0.0148004		-0.0484515	-0.00163727				-0.0217225
COPS6	cop9 signalosome subunit 6													-0.0128402	-0.00455721
COPS8	cop9 signalosome subunit 8					-0.0153603
COPS9	cop9 signalosome subunit 9						0.000227089
COPZ1	copi coat complex subunit zeta 1	0.00889446					-0.0201023		0.0243715			-0.0611803			-0.0441768
COQ10B	coenzyme q10b			-0.0283892	-0.00776836			-0.00362529
CORO1B	coronin 1b				-0.0250489					-0.0228616			0.00176128
CORO1C	coronin 1c															-0.0427693
CORO7	coronin 7					-0.0101858							-0.0272364
COTL1	coactosin like f-actin binding protein 1									0.00457688	0.0129551			-0.00746947	-0.0162679	3.30336e-05
COX11	cytochrome c oxidase copper chaperone cox11										-0.0397035		0.027991
COX14	cytochrome c oxidase assembly factor cox14	0.0113184									-0.016395			0.01805
COX16	cytochrome c oxidase assembly factor cox16			-0.0683917
COX17	cytochrome c oxidase copper chaperone cox17	0.0105457				-0.0159171	-0.0260987		-0.032083	-0.0267399	-0.00875958			-0.0265591	0.0109504
COX19	cytochrome c oxidase assembly factor cox19					-0.00648976					-0.0150647
COX20	cytochrome c oxidase assembly factor cox20					-0.0413773							0.00637063		-0.0137024
COX5A	cytochrome c oxidase subunit 5a						0.00386672
COX7A2L	cytochrome c oxidase subunit 7a2 like														0.0117876
COX7B	cytochrome c oxidase subunit 7b														-0.0122443
COX8A	cytochrome c oxidase subunit 8a													0.00013673
CPEB4	cytoplasmic polyadenylation element binding protein 4			-0.0609997
CPNE1	copine 1						-0.0334916				-0.0292787
CPNE2	copine 2										0.00943952
CPNE3	copine 3				-0.0446999	0.0215447			0.0307467		-0.029939
CPSF2	cleavage and polyadenylation specific factor 2			0.0395719
CPSF6	cleavage and polyadenylation specific factor 6		-0.00519346			-0.0130913
CRBN	cereblon	0.0116878			-0.0262853	-0.0271162	0.0383878	0.0247694			0.0384229			-0.00510561
CREB1	camp responsive element binding protein 1		0.036848	-0.0134425				-0.00110767
CREB3	camp responsive element binding protein 3			-0.177129
CREB5	camp responsive element binding protein 5	0.0164625
CREBRF	creb3 regulatory factor	0.0291711									-0.0149897
CRELD2	cysteine rich with egf like domains 2										-0.199853
CREM	camp responsive element modulator										-0.000807462				-0.00676559
CRIP1	cysteine rich protein 1	0.106799			0.00328849	-0.0166353	-0.00727483		-0.0274992	0.00206189	-0.0161009				-0.0184145
CRIPT	cxxc repeat containing interactor of pdz3 domain											0.0360475
CRLF3	cytokine receptor like factor 3		-0.0240614		-0.00156755	-0.0203456	-0.00451028		-0.0100983
CRTAM	cytotoxic and regulatory t cell molecule								0.0426132
CRYBG1	crystallin beta-gamma domain containing 1				-0.0733015	-0.0128516
CRYL1	crystallin lambda 1		0.0700848
CRYZL1	crystallin zeta like 1		-0.0521698						0.00104011				0.00449978
CS	citrate synthase		-0.0184336	0.139391
CSDE1	cold shock domain containing e1					0.0124725	-0.00157435			0.00222895		0.0525786		-0.00533622	-0.00863515
CSE1L	chromosome segregation 1 like			-0.0587264
CSF2RB	colony stimulating factor 2 receptor subunit beta			0.0566355
CSGALNACT2	chondroitin sulfate n-acetylgalactosaminyltransferase 2	0.0109619
CSK	c-terminal src kinase				-0.0439663	-0.0156509	-0.0112435		-0.00321685					-0.0342485
CSNK1A1	casein kinase 1 alpha 1				0.273065	-0.0517467	0.00690526	0.0265731	-0.0245073				0.00528589	-0.0214536	-0.0127875
CSNK2A1	casein kinase 2 alpha 1				-0.0225683								0.0153238
CSNK2B	casein kinase 2 beta								0.021899					-0.02692	-0.0115036
CSRP1	cysteine and glycine rich protein 1			-0.0212931
CST7	cystatin f							0.00586571
CSTB	cystatin b														-0.026685
CTBP1	c-terminal binding protein 1		0.0337284
CTBP2	c-terminal binding protein 2														-0.00301807
CTDNEP1	ctd nuclear envelope phosphatase 1	-0.0173276
CTDSP1	ctd small phosphatase 1				-0.0407983	-0.0343996			-0.0021483		-0.0328701
CTNNAL1	catenin alpha like 1											-0.0691323				-0.0365652
CTNNB1	catenin beta 1											0.0570662
CTNND1	catenin delta 1			-0.16189
CTR9	ctr9 homolog		-0.0524209
CTSA	cathepsin a	-0.00244112			-0.0404555	-0.0276576					0.0113858		0.0198476
CTSB	cathepsin b					-0.0242386						0.0653262
CTSC	cathepsin c					-0.0216854					0.0144895
CTSD	cathepsin d											-0.0155687
CTSH	cathepsin h													-0.0113132
CTSS	cathepsin s						-0.0370739				-0.032404
CTSW	cathepsin w			-0.0284096		-0.0289559	-0.00389512			0.004286
CTSZ	cathepsin z	-0.0520435												-0.00186676
CTTNBP2NL	cttnbp2 n-terminal like			0.0456032
CTU1	cytosolic thiouridylase subunit 1			0.00529123
CUL3	cullin 3		-0.0346155			-0.0299575						0.00841928	-0.0599639
CUL4A	cullin 4a											-0.028719
CUTA	cuta divalent cation tolerance homolog	-0.0132144
CWC15	cwc15 spliceosome associated protein homolog		0.0460711			-0.0151382	0.0420795			0.0208155					0.00586838
CWF19L2	cwf19 like cell cycle control factor 2				-0.0685788								-0.0509028
CX3CR1	c-x3-c motif chemokine receptor 1									-0.00716891					0.00480114
CXCL8	c-x-c motif chemokine ligand 8	0.00221283
CXCR3	c-x-c motif chemokine receptor 3				-0.0602698
CXCR4	c-x-c motif chemokine receptor 4	0.00856923				-0.0123675	-0.0452328
CXorf56	chromosome x open reading frame 56			0.196528
CXXC5	cxxc finger protein 5										-0.062899			0.0374513
CYB561A3	cytochrome b561 family member a3													-0.00263397
CYB5A	cytochrome b5 type a			0.0885083	-0.0241518						-0.0109253
CYB5B	cytochrome b5 type b		-0.0398614			-0.00242848									-0.00703831
CYB5R1	cytochrome b5 reductase 1		-0.034856
CYBC1	cytochrome b-245 chaperone 1				-0.0221326	-0.0128142	-0.0332388		0.0267595	-0.00420228	-0.00942404			-0.0173757	-0.0217646
CYC1	cytochrome c1								0.00454685					-0.0458807
CYCS	cytochrome c					-0.0197108								-0.00992144
CYFIP2	cytoplasmic fmr1 interacting protein 2						-0.0149499		0.0645863	-0.00118838
CYLD	cyld lysine 63 deubiquitinase						-0.0017249	-0.0166659	0.0103211	-0.0182166	-0.00215539				-0.000230338
CYP1B1	cytochrome p450 family 1 subfamily b member 1	-0.00385459
CYREN	cell cycle regulator of nhej			-0.0445079												-0.0106027
CYTH1	cytohesin 1				-0.0150108		-0.00753424	-0.0168747	0.0177129	-0.0553466
CYTH4	cytohesin 4				0.040759	0.0125519	-0.00399264		0.0681622						-0.0124095
CYTIP	cytohesin 1 interacting protein													-0.0569246
CYTOR	cytoskeleton regulator rna				-0.0482519	-0.0210384					-0.0103022
DAD1	defender against cell death 1						0.00717653							-0.0507724
DAP	death associated protein												-0.00327613
DAP3	death associated protein 3				-0.0388371	-0.00612353	0.0135699				0.00801791
DAPK1	death associated protein kinase 1		-0.00890418
DAPP1	dual adaptor of phosphotyrosine and 3-phosphoinositides 1	-0.00479525												-0.015863
DARS	aspartyl-trna synthetase 1				-0.0130771	-0.0267095					0.0429818		-0.00671294	-0.0174531
DAXX	death domain associated protein								-0.0756257
DAZAP1	daz associated protein 1				-0.00868615	-0.0497288	0.00348485		0.00385746						-0.00674446
DAZAP2	daz associated protein 2													-0.0119525
DBI	diazepam binding inhibitor								0.0164694		0.00109265			-0.0217265
DBNL	drebrin like	-0.0178758			-0.0203284										-0.0161471	0.0402998
DBP	d-box binding par bzip transcription factor					-0.00764303							-0.0254678
DCAF11	ddb1 and cul4 associated factor 11											-0.0488519
DCK	deoxycytidine kinase				-0.0552779	-0.0114344	0.00774115		-0.00684842	-0.0052753		-0.102004		-0.0292587	-0.0672015	0.0104255
DCP2	decapping mrna 2		-0.109055					-0.0154231				-0.24519
DCTN3	dynactin subunit 3	0.0111116				-0.046118		0.00273074	-0.0202387				0.00767107		-0.0287845
DCUN1D1	defective in cullin neddylation 1 domain containing 1			0.0227051								-0.0778141
DCXR	dicarbonyl and l-xylulose reductase				-0.045614	-0.00378042	-0.0228394	0.0319108	-0.00215297		-0.0411442			-0.0487806	0.0130152
DDA1	det1 and ddb1 associated 1			-0.0205127
DDAH2	dimethylarginine dimethylaminohydrolase 2		-0.0174786
DDB1	damage specific dna binding protein 1										0.0202065
DDHD1	ddhd domain containing 1				-0.0369868						-0.0587622
DDIT4	dna damage inducible transcript 4				0.0106727	-0.0655335		0.0551952	0.0354371	0.0354532
DDOST	dolichyl-diphosphooligosaccharide--protein glycosyltransferase non-catalytic subunit				-0.1124					0.00218682	-0.0247509				-0.00987524
DDRGK1	ddrgk domain containing 1														-0.0193292
DDT	d-dopachrome tautomerase		-0.0342205		-0.00299528	0.0025792	-0.0866999		-0.00667181		0.00136199			0.00205096
DDX1	dead-box helicase 1					0.0116219	0.0119888
DDX10	dead-box helicase 10			-0.0151691
DDX17	dead-box helicase 17	0.0490714				-0.0173134				-0.0314361	0.0148197	-0.057711		-0.0175443
DDX18	dead-box helicase 18	0.0171164			-0.0412395		0.000173553				-0.00395925			-0.0164609
DDX21	dexd-box helicase 21	-0.0118106			0.0411292	-0.00712422	-0.0103021	-0.0263835			0.0622444			-0.00305344	0.00618194
DDX23	dead-box helicase 23			-0.049217
DDX24	dead-box helicase 24						-0.0267047				-0.0545753	-0.145455
DDX27	dead-box helicase 27					0.0179993			-0.0235465				0.0307725	-0.0037029
DDX28	dead-box helicase 28		-0.0382562
DDX39A	dexd-box helicase 39a								-0.00466075				0.0793422		-0.00839729
DDX39B	dexd-box helicase 39b					-0.00699579			0.00444337						0.00401613
DDX3X	dead-box helicase 3 x-linked	0.0360829			-0.00450412	-0.00719409	0.0818159			0.0114977			0.0301946	-0.00546197	0.00880378
DDX41	dead-box helicase 41			-0.0260355									-0.0164657
DDX46	dead-box helicase 46					0.040545	-0.00414169	-0.0423373			0.0349694		-0.015539	-0.0252034	-0.0213522
DDX50	dexd-box helicase 50			-0.0556064		0.00574727			0.0217538
DDX6	dead-box helicase 6					-0.0222414	0.0113397		0.0434922					-0.0185337
DDX60L	dexd/h-box 60 like			0.0832297
DECR1	2,4-dienoyl-coa reductase 1				-0.0356238	0.00429215	0.0129079			0.00968502					-0.0103304
DEDD	death effector domain containing			-0.158535
DEDD2	death effector domain containing 2			0.00138392		0.0136034		0.00760258	0.0201458				0.013416
DEF6	def6 guanine nucleotide exchange factor			0.03526	-0.0546311	-0.000195743					-0.00836078
DEGS1	delta 4-desaturase					0.0185955					0.0166304		0.00493574
DEK	dek proto-oncogene							0.0290601	0.0123158					0.0272884	0.0317556
DENND2D	denn domain containing 2d				-0.0563359	-0.016321	0.0134152		0.0254705		0.0107757
DENND3	denn domain containing 3		-0.0287049
DENND4A	denn domain containing 4a												0.0196278
DENR	density regulated re-initiation and release factor				-0.0772253	-0.0115721	-0.0174768	-0.0316802					-0.0250197
DERA	deoxyribose-phosphate aldolase															-0.045214
DERL1	derlin 1		-0.0272528			0.00117684									-0.0153708
DGCR6L	digeorge syndrome critical region gene 6 like				-0.0432462				-0.0359978	-0.00183539	-0.00762832				0.0003857
DGKA	diacylglycerol kinase alpha					0.00065043	0.0205468	0.0147257	-0.0161176
DGKZ	diacylglycerol kinase zeta					-0.000587555	0.075953			-0.0506081					-0.0173162
DGUOK	deoxyguanosine kinase	0.0293708			-0.0118188		0.0180326							0.000397312
DHPS	deoxyhypusine synthase					-0.0254101			-0.0706148		0.00743832			0.038585
DHRS4	dehydrogenase/reductase 4			-0.0112915
DHRS4L2	dehydrogenase/reductase 4 like 2		-0.00388032
DHRS7	dehydrogenase/reductase 7					0.0195789	0.00293777				0.0108942		-0.0293387		0.0527699
DHRS9	dehydrogenase/reductase 9			-0.0230367
DHRSX	dehydrogenase/reductase x-linked			-0.00541375
DHX16	deah-box helicase 16			-0.0395694
DHX36	deah-box helicase 36		-0.0137525		0.0192405	-0.0149992			0.000317657						0.0574798
DIAPH1	diaphanous related formin 1									-0.0156391	-0.0315605				-0.0100855	-0.0015942
DIP2A	disco interacting protein 2 homolog a										-0.0164253				0.0062648
DKC1	dyskeratosis congenita 1, dyskerin								-0.0167753
DLD	dihydrolipoamide dehydrogenase										0.0246937
DLG1	discs large maguk scaffold protein 1											-0.267774
DMAC1	distal membrane arm assembly complex 1			-0.0315406	0.0533256		0.00476775		0.0201858		-0.0269649			-0.0658672
DMTN	dematin actin binding protein															-0.00238353
DMXL1	dmx like 1			-0.0584441
DMXL2	dmx like 2	0.0314333
DNAJA1	dnaj heat shock protein family (hsp40) member a1				0.0337385	-0.022302	-0.0211062								0.0106173
DNAJA2	dnaj heat shock protein family (hsp40) member a2				-0.0446015				0.0181742
DNAJB1	dnaj heat shock protein family (hsp40) member b1					-0.0217565	0.0136532		-0.000856149		-0.0161485
DNAJB14	dnaj heat shock protein family (hsp40) member b14			0.00842223					0.0290203	-0.00834566	-0.0395196	-0.0257084			0.000215789
DNAJB2	dnaj heat shock protein family (hsp40) member b2			-0.0174113
DNAJB6	dnaj heat shock protein family (hsp40) member b6						-0.0195882	-0.0274206	-0.0113638			0.0632912		-0.0329542	-0.00116885
DNAJB9	dnaj heat shock protein family (hsp40) member b9				0.0161985	-0.0165526	0.00528359	0.0147154	0.0266991		0.119676
DNAJC1	dnaj heat shock protein family (hsp40) member c1														-0.00807818
DNAJC10	dnaj heat shock protein family (hsp40) member c10													0.0108484
DNAJC15	dnaj heat shock protein family (hsp40) member c15				-0.0376633	0.00965316							-0.0139665		0.000775282	-0.00975707
DNAJC19	dnaj heat shock protein family (hsp40) member c19				-0.0171066		0.0236928	-0.024734	0.0171186		-0.0281097			-0.0220054	-0.0204345
DNAJC21	dnaj heat shock protein family (hsp40) member c21										-0.0167151
DNAJC3	dnaj heat shock protein family (hsp40) member c3		-0.110381
DNAJC7	dnaj heat shock protein family (hsp40) member c7	0.0126527			-0.0303811						-0.0463493			-0.0300287
DNAJC8	dnaj heat shock protein family (hsp40) member c8						-0.0565966						-0.0110746	-0.0338133
DNM2	dynamin 2														0.0349131
DNM3	dynamin 3															0.0300467
DNMT1	dna methyltransferase 1				-0.0467451			0.0255999	-0.0412214
DNPEP	aspartyl aminopeptidase					-0.000376296
DNPH1	2'-deoxynucleoside 5'-phosphate n-hydrolase 1					-0.0109463	0.0549102		0.0302455					0.0121749
DNTTIP2	deoxynucleotidyltransferase terminal interacting protein 2		-0.0201371						0.012852		-0.0161666				0.0321618
DOCK10	dedicator of cytokinesis 10					-0.0487103
DOCK2	dedicator of cytokinesis 2		-0.00604603
DOCK8	dedicator of cytokinesis 8							0.0285901		-0.026484			0.0275869	-0.0146016
DOK2	docking protein 2										-0.0162771
DPH2	diphthamide biosynthesis 2			-0.090418
DPH3	diphthamide biosynthesis 3		-0.00335941	0.00151467
DPH5	diphthamide biosynthesis 5			0.0140305		-0.0309021
DPM1	dolichyl-phosphate mannosyltransferase subunit 1				0.0161109		-0.00456763	-0.00282478	0.00354094				0.0283444
DPM2	dolichyl-phosphate mannosyltransferase subunit 2											0.0383188
DPM3	dolichyl-phosphate mannosyltransferase subunit 3				-0.0349442	-0.0299241			0.0523842		0.0342781				-0.00734119
DPP4	dipeptidyl peptidase 4										-0.0741287
DPP7	dipeptidyl peptidase 7				-0.0319608	-0.00371871			0.0414188	0.0262891			-0.0180449	-0.02635
DPY19L1	dpy-19 like c-mannosyltransferase 1			-0.0664049
DPY30	dpy-30 histone methyltransferase complex regulatory subunit	0.0158785			-0.0557824		-0.0114835		-0.00600426		-0.0273659			-0.00635536	-0.0274794
DPYD	dihydropyrimidine dehydrogenase	0.00376942
DR1	down-regulator of transcription 1				-0.0467326	-0.0129401
DRAM2	dna damage regulated autophagy modulator 2	0.00149254				-0.00980464	-0.0254647							-0.0249849
DRAP1	dr1 associated protein 1													-0.00997785
DRG1	developmentally regulated gtp binding protein 1					-0.00797169
DSE	dermatan sulfate epimerase		-0.0019515
DST	dystonin			-0.0338326
DSTN	destrin	0.0587768					0.000336669				0.0173562		-0.00565419
DSTYK	dual serine/threonine and tyrosine protein kinase			-0.0353685
DTNBP1	dystrobrevin binding protein 1														-9.81305e-05
DUSP1	dual specificity phosphatase 1					-0.00452315	0.00395755			0.036763
DUSP11	dual specificity phosphatase 11			-0.0525663
DUSP2	dual specificity phosphatase 2					-0.023761		-0.0448987
DUSP22	dual specificity phosphatase 22													0.000392787
DUSP23	dual specificity phosphatase 23	0.0194409													-0.0160114
DUSP5	dual specificity phosphatase 5			-0.0529302
DUSP6	dual specificity phosphatase 6	0.0198199
DUT	deoxyuridine triphosphatase							-0.0264791	0.0320388	0.00817875	-0.0233329			-0.0101216
DYNC1H1	dynein cytoplasmic 1 heavy chain 1					-0.0253629				0.033749			0.00174723		0.00824332
DYNC1I2	dynein cytoplasmic 1 intermediate chain 2	0.0197577			-0.0749454		-0.0478932		-0.01707				-0.00124289
DYNC1LI2	dynein cytoplasmic 1 light intermediate chain 2			-0.0645209
DYNLL1	dynein light chain lc8-type 1				-0.0330665	-0.0562458			-0.0261636		0.286456			-0.0203682
DYNLL2	dynein light chain lc8-type 2			-0.0229629	-0.0338723
DYNLRB1	dynein light chain roadblock-type 1	0.0176868				-0.0222134	0.00759654		0.0168477					-0.0125223	0.0196645
DYNLT1	dynein light chain tctex-type 1	0.0147459				-0.00375209	-0.0165213	0.025828	-0.0180121		-0.0539709		-0.0362684		-0.0361593
DYNLT3	dynein light chain tctex-type 3			0.0371677	0.0213763	0.0125219			0.0227324		-0.0504409
DYRK1A	dual specificity tyrosine phosphorylation regulated kinase 1a			-0.0599988
E2F4	e2f transcription factor 4				-0.014462
EAF2	ell associated factor 2												0.00402066
EAPP	e2f associated phosphoprotein					-0.011397	-0.0070235		-0.0321836					-0.010584
EBLN3P	endogenous bornavirus like nucleoprotein 3					-0.00588486		0.0342236	-0.00115546				0.0312077	-0.00107145
EBPL	ebp like								-0.0167287
ECH1	enoyl-coa hydratase 1					-0.0152823	-0.0277882		-0.0299997		0.363617				0.00592737
ECHDC1	ethylmalonyl-coa decarboxylase 1	0.0027838												-0.0222389
ECHDC2	enoyl-coa hydratase domain containing 2				-0.0425376								-0.0406374
ECHS1	enoyl-coa hydratase								0.00137664
ECI2	enoyl-coa delta isomerase 2			-0.0637056
EEF1A1	eukaryotic translation elongation factor 1 alpha 1						-0.00492507							-0.0108099
EEF1D	eukaryotic translation elongation factor 1 delta									-0.0221148
EEF1E1	eukaryotic translation elongation factor 1 epsilon 1												0.0813087
EFCAB14	ef-hand calcium binding domain 14		0.0778711								0.0667165
EFHC2	ef-hand domain containing 2															-0.0323337
EFHD2	ef-hand domain family member d2							-0.0790225			-0.0276429
EHBP1L1	eh domain binding protein 1 like 1	-0.0050226
EHD1	eh domain containing 1				-0.0172518	-0.0246871		-0.0187303			0.00173004		-0.0381009		-0.000382449
EHD4	eh domain containing 4			0.0658964
EHMT2	euchromatic histone lysine methyltransferase 2			-0.0230367
EID1	ep300 interacting inhibitor of differentiation 1													0.0114044
EIF1	eukaryotic translation initiation factor 1															0.0382604
EIF1AX	eukaryotic translation initiation factor 1a x-linked	-0.00729261				-0.00899504	-0.0637331		0.01986	-0.005816	0.0229866			0.0422701	-0.0209118
EIF1B	eukaryotic translation initiation factor 1b				-0.0323491	-0.0279458	-0.00826082		-0.00820366	-0.0115032	0.00846576			-0.0390303	-0.00643137
EIF2A	eukaryotic translation initiation factor 2a									-0.018483	-0.00286786				0.00322939
EIF2AK1	eukaryotic translation initiation factor 2 alpha kinase 1												-0.0567988
EIF2AK2	eukaryotic translation initiation factor 2 alpha kinase 2				-0.0572256	-0.0247839
EIF2S1	eukaryotic translation initiation factor 2 subunit alpha					-0.0106073							0.0279535
EIF2S2	eukaryotic translation initiation factor 2 subunit beta				-0.0728988	0.010143			-0.00869813	0.00835194	0.0421958		-0.0310368	-0.0502161	0.0243786
EIF2S3	eukaryotic translation initiation factor 2 subunit 3					-0.00482787	0.0153692	-0.0123395		-0.022278					-0.00915337
EIF3A	eukaryotic translation initiation factor 3 subunit a	0.00275477							-0.0141512	-0.0205151	0.0236375	-0.0318973	0.00404592
EIF3B	eukaryotic translation initiation factor 3 subunit b		0.039482
EIF3D	eukaryotic translation initiation factor 3 subunit d	-0.00805667			0.0491787
EIF3E	eukaryotic translation initiation factor 3 subunit e						-0.019877
EIF3I	eukaryotic translation initiation factor 3 subunit i				-0.00155937						0.00149783			0.00114951	0.0093864
EIF3J	eukaryotic translation initiation factor 3 subunit j				-0.0447163	0.00763125	-0.0112654	-0.0308405	-0.0019155			-0.0258283		-0.0190021	-0.013795
EIF3M	eukaryotic translation initiation factor 3 subunit m									-0.0691419
EIF4A1	eukaryotic translation initiation factor 4a1	0.0443454							0.0419229
EIF4A3	eukaryotic translation initiation factor 4a3		0.00246449
EIF4E	eukaryotic translation initiation factor 4e						0.00388319	-0.0245971	0.0183177		-0.0303988		-0.0350083	0.0296992
EIF4EBP2	eukaryotic translation initiation factor 4e binding protein 2					-0.0381643									-0.0061536
EIF4G2	eukaryotic translation initiation factor 4 gamma 2				-0.00885529									-0.00508595		0.0438479
EIF4G3	eukaryotic translation initiation factor 4 gamma 3			0.0673404
EIF4H	eukaryotic translation initiation factor 4h						0.0155258		0.00224397		-0.0187369			-0.0170896
EIF5	eukaryotic translation initiation factor 5					-0.0377235	-0.0211753			-0.00244716		0.100091		0.01596
EIF5A	eukaryotic translation initiation factor 5a						-0.0249026							-0.226411
EIF5B	eukaryotic translation initiation factor 5b				-0.034579	-0.0121272				-0.021531	0.000789866			-0.104134
EIF6	eukaryotic translation initiation factor 6	-0.00095134				-0.0216702									0.00507993
EIPR1	earp complex and garp complex interacting protein 1			0.115949
ELAC2	elac ribonuclease z 2			-0.0422252
ELAVL1	elav like rna binding protein 1				0.0205323		0.00209143	0.0677311	-3.522e-05		-0.051423		0.00360721	-0.0163191
ELF1	e74 like ets transcription factor 1				-0.0548689	-0.0171494	0.0198887		-0.0262228	0.0150023	-0.0247907			-0.0104652	-0.0317989
ELF2	e74 like ets transcription factor 2			-0.015008		-0.0313082									-0.0334252
ELK4	ets transcription factor elk4			-0.0294999
ELMO1	engulfment and cell motility 1					-0.0149057
ELOC	elongin c	0.0195637			-0.0478041	0.0196811			0.0030247						0.0023197
ELOF1	elongation factor 1 homolog					-0.0313219					-0.00846217	0.0105232
ELOVL5	elovl fatty acid elongase 5	0.00207083	-0.0132887		-0.00832158	0.00195866		0.0082142
ELP2	elongator acetyltransferase complex subunit 2								-0.0246863		-0.0162875		-0.0223074
EMB	embigin					-0.00712988	0.0478194		0.0300391						0.0753309
EMC10	er membrane protein complex subunit 10				-0.086023	-0.010793		0.00584638		-0.0187043			-0.0637924		0.0109927
EMC3	er membrane protein complex subunit 3					-0.0113851
EMC4	er membrane protein complex subunit 4				-0.0333067		-0.0145177		-0.00204486	-0.00849242	0.0314207			-0.0045767	0.0144833
EMC6	er membrane protein complex subunit 6							-0.00592556	-0.0139165
EMC7	er membrane protein complex subunit 7				-0.0498999	0.0163863
EMC9	er membrane protein complex subunit 9			-0.0236016
EMD	emery-dreifuss muscular dystrophy				0.0151701	-0.00483036										0.0264416
EMG1	emg1 n1-specific pseudouridine methyltransferase			0.000848262									-0.0397918
EML4	emap like 4				-0.0399066	-0.00401067	-0.000304431		-0.016561	0.0131559	-0.0408372
EMP1	epithelial membrane protein 1			0.0617575
ENKUR	enkurin															0.0458508
ENO1	enolase 1													-0.0245169
ENOPH1	enolase-phosphatase 1			-0.0488202
ENSA	endosulfine alpha						0.00213605
ENTPD1	ectonucleoside triphosphate diphosphohydrolase 1	0.0584838
ENY2	eny2 transcription and export complex 2 subunit						0.00968037		0.0189174		-0.0233454				-0.00996491
EOMES	eomesodermin				-0.0123054
EPB41	erythrocyte membrane protein band 4.1				0.000188528		-6.04903e-05	-0.0207851		-0.0227525	-0.00389021		-0.0106576		-0.0605345
EPB41L4A-AS1	epb41l4a antisense rna 1				-0.0118561			-0.0151091			-0.0186008		-0.0395639	-0.0132846
EPC1	enhancer of polycomb homolog 1	0.0122514				-0.019192	-0.0117229			0.0132731	-0.0271813		-0.038823
EPHA1-AS1	epha1 antisense rna 1								-0.0145107
EPHX2	epoxide hydrolase 2						-0.0103464		0.0150676
EPM2AIP1	epm2a interacting protein 1				-0.0329687
EPRS	glutamatyl-prolyl-trna synthetase					0.020118		0.0464557	0.0128547		0.020394
EPS15	epidermal growth factor receptor pathway substrate 15				-0.0398875
EPS8	epidermal growth factor receptor pathway substrate 8		-0.031356
EPSTI1	epithelial stromal interaction 1	-0.0142166
ERAL1	era like 12s mitochondrial rrna chaperone 1			0.146626
ERAP1	endoplasmic reticulum aminopeptidase 1			-0.0610294
ERAP2	endoplasmic reticulum aminopeptidase 2			-0.0953168	-0.018548	0.00535309			0.00549921				-0.0143217
ERBIN	erbb2 interacting protein	0.00196446	-0.0233317			0.00297339			-0.0017683		-0.0363671		-0.0339639
ERCC4	ercc excision repair 4			0.243319
ERF	ets2 repressor factor			-0.0272785
ERG28	ergosterol biosynthesis 28 homolog								0.025602
ERGIC1	endoplasmic reticulum-golgi intermediate compartment 1												0.0156394
ERGIC2	ergic and golgi 2				0.0440163	-0.0121584	-0.0133946				-0.0907593		-0.021463
ERGIC3	ergic and golgi 3	0.0134486			-0.146378						-0.0916592
ERH	erh mrna splicing and mitosis factor													-0.0812776
ERICH1	glutamate rich 1				0.0272137	-0.0537328							-0.00769338	0.0112978
ERLEC1	endoplasmic reticulum lectin 1					-0.0193553
ERN1	endoplasmic reticulum to nucleus signaling 1					-0.00872047									-0.0488303
ERO1A	endoplasmic reticulum oxidoreductase 1 alpha					0.00876166
ERO1B	endoplasmic reticulum oxidoreductase 1 beta												-0.0235642
ERP29	endoplasmic reticulum protein 29														-0.00233698
ERP44	endoplasmic reticulum protein 44	0.0377863				4.55924e-05							0.0574494	0.00170585
ERV3-1	endogenous retrovirus group 3 member 1							-0.00301849	0.0187907	-0.0228205			-0.0158338		0.00297996	0.0350678
ESCO1	establishment of sister chromatid cohesion n-acetyltransferase 1												0.020544
ESD	esterase d					-0.0188614	-0.00346752		-0.0126492		0.00246612		0.0242544	-0.0118057
ESF1	esf1 nucleolar pre-rrna processing protein homolog		-0.0932677						0.0168838				-0.0332967
ESS2	ess-2 splicing factor homolog			-0.0551721
ESYT1	extended synaptotagmin 1		-0.0561875			-0.000936116		0.0549912
ETFA	electron transfer flavoprotein subunit alpha					-0.0194296		-0.012523	0.0371954				-0.0326476
ETFB	electron transfer flavoprotein subunit beta								0.0104538		0.0116692			0.00732814
ETFRF1	electron transfer flavoprotein regulatory factor 1		-0.0314244	-0.0545866					0.0174633				0.0210152
ETHE1	ethe1 persulfide dioxygenase	0.0152092									0.0671549
ETS1	ets proto-oncogene 1					0.029246	-0.139858				-0.0215702			-0.0494858	-0.00882756
EVI2A	ecotropic viral integration site 2a				-0.00432677		0.0225779		-0.018162		-0.0129764				-0.0458317
EVI2B	ecotropic viral integration site 2b						-0.00329679			-0.0323759	-0.00974393
EVI5	ecotropic viral integration site 5		0.0824934
EWSR1	ews rna binding protein 1	-0.0649172												0.0606423
EXOC1	exocyst complex component 1		-0.00692454
EXOC5	exocyst complex component 5			-0.0636214
EXOC7	exocyst complex component 7		-0.00971707		-0.0762887	0.0207648			0.0122189			-0.00222432
EXOSC1	exosome component 1				-0.0406463			0.0121791	-0.000553293				-0.0642115
EXOSC6	exosome component 6										-0.00827948
EXOSC8	exosome component 8					-0.059374	-0.00746785	-0.0319666	0.00025581				0.0125506	-0.0087342
EZR	ezrin								-0.00957069	-0.114073	-0.0784248
F13A1	coagulation factor xiii a chain	0.00656376														-0.0187212
F2R	coagulation factor ii thrombin receptor															-0.0380431
F8A1	coagulation factor viii associated 1				-0.0202406	-0.00784417			-0.0658878	0.00528737	-0.0473237
FAAH	fatty acid amide hydrolase			0.0188851
FAAP20	fa core complex associated protein 20				-0.0202733		-0.0116029				-0.0718712		-0.0026417	0.00421387	-0.0171187
FADD	fas associated via death domain			0.416135
FAM102A	family with sequence similarity 102 member a					-0.0175055		-0.0321815	0.0189493
FAM104B	family with sequence similarity 104 member b			-0.037826
FAM107B	family with sequence similarity 107 member b		-0.0815195				0.00769262
FAM117A	family with sequence similarity 117 member a												-0.0614798
FAM129C	family with sequence similarity 129 member c													-0.0138681
FAM133B	family with sequence similarity 133 member b	0.0726063					-0.0141932	-0.0928218	0.0164343				-0.0222654		0.00269134
FAM162A	family with sequence similarity 162 member a				-0.00235445		-0.0398638		0.00154781		-0.00447186
FAM173A	family with sequence similarity 173 member a				-0.0397962				-0.0125681		-0.0137535		-0.0345363
FAM177A1	family with sequence similarity 177 member a1				-0.0591387						0.00855945				0.00876809
FAM184B	family with sequence similarity 184 member b			-0.087012
FAM198B	family with sequence similarity 198 member b	0.0129735
FAM200B	family with sequence similarity 200 member b	-0.0118721	-0.118197				0.0113229		-0.013362
FAM204A	family with sequence similarity 204 member a					-0.0191892	-0.0128249	0.00980358			-0.033573		0.0076845
FAM214B	family with sequence similarity 214 member b		-0.112522
FAM215B	family with sequence similarity 215 member b				-0.0273173	0.00334895	-0.0368054	-0.0203812	0.0282858		0.00319444			-0.0477974
FAM32A	family with sequence similarity 32 member a								0.0334923
FAM3C	fam3 metabolism regulating signaling molecule c													-0.0168989
FAM45A	family with sequence similarity 45 member a	-0.0130945		-0.12428				0.0741572
FAM49A	family with sequence similarity 49 member a			-0.022259
FAM49B	family with sequence similarity 49 member b						-0.0293185	0.0197876		0.00654865				0.0528822
FAM50A	family with sequence similarity 50 member a										-0.020238
FAM89B	family with sequence similarity 89 member b				-0.0123218				-0.032712		-0.0261465				-0.0177077
FAM91A1	family with sequence similarity 91 member a1			-0.0817117
FAM96A	family with sequence similarity 96 member a					-0.00737808
FAM96B	family with sequence similarity 96 member b	0.0240661				-0.00480104			0.0146598	0.0529802	-0.0161386			-0.00492149	0.00822821
FAR1	fatty acyl-coa reductase 1	-0.0262435	-0.00294845	0.0313497
FASTKD2	fast kinase domains 2			-0.058394
FAXDC2	fatty acid hydroxylase domain containing 2											-0.0268959				-0.0241113
FBH1	f-box dna helicase 1			-0.0743605
FBL	fibrillarin									-0.0113442	-0.0367729
FBLN2	fibulin 2			-0.0943572
FBLN5	fibulin 5								0.00516395
FBXL15	f-box and leucine rich repeat protein 15					-0.25583			0.0213215						-0.00971835
FBXL5	f-box and leucine rich repeat protein 5				-0.0449462	-0.0104305			-0.00466122				-0.013709
FBXO28	f-box protein 28			-0.00998848
FBXO3	f-box protein 3		0.103707		-0.0089083	-0.00407412	0.0104414		-0.0133563
FBXO32	f-box protein 32								0.000372502
FBXO7	f-box protein 7				0.0069998					-0.0151452	0.023208		-0.0153923	-0.0382784	-0.0358774
FBXW5	f-box and wd repeat domain containing 5				0.0135851	-0.021653				-0.00676482	-0.0860951		-0.0826651
FBXW9	f-box and wd repeat domain containing 9			0.0272162
FCER1G	fc fragment of ige receptor ig								-0.024953							-0.0290094
FCGR1A	fc fragment of igg receptor ia	-0.0404239
FCGR2A	fc fragment of igg receptor iia			-0.0262847
FCGR2B	fc fragment of igg receptor iib												-0.00897896	-0.00540395
FCGR3A	fc fragment of igg receptor iiia									-0.0194145	0.0444081
FCMR	fc fragment of igm receptor				-0.0304504	-0.000684977	-0.0870968		-0.00657105		-0.0254786				-0.0130404
FCN1	ficolin 1	0.0180171
FCRL1	fc receptor like 1													-0.017134
FCRL3	fc receptor like 3													-0.0104153
FCRL5	fc receptor like 5													-0.0324486
FCRL6	fc receptor like 6									-0.00543191					0.0227648
FDFT1	farnesyl-diphosphate farnesyltransferase 1					-0.0158603						-0.0497298	0.0363407	-0.0306225
FDPS	farnesyl diphosphate synthase				-0.00404623		0.00719195				-0.0123787
FDX1	ferredoxin 1					-0.00359244		-0.000152752	-0.00540999
FERMT3	fermitin family member 3				-0.0457743	-0.00779246			0.0300811		-0.0663451
FGD3	fyve				-0.0495783	-0.0106736	-0.0254802		0.00908809		-0.169565
FGFBP2	fibroblast growth factor binding protein 2										-0.0167633
FGFR1OP2	fgfr1 oncogene partner 2						-0.0535046		0.0066899			0.00366418	-0.0884422		0.00755807
FGGY	fggy carbohydrate kinase domain containing			-0.0754713
FGR	fgr proto-oncogene									-0.0113643
FHIT	fragile histidine triad diadenosine triphosphatase						0.00131777		0.123524
FIBP	fgf1 intracellular binding protein							0.0279745	0.031066					-0.0397696
FIS1	fission	0.00728085					0.0107044
FKBP11	fkbp prolyl isomerase 11					-0.00875141	0.00343391	0.046856							0.00775352
FKBP15	fkbp prolyl isomerase 15		0.0317501
FKBP1A	fkbp prolyl isomerase 1a						-0.0687426				-0.00320964
FKBP2	fkbp prolyl isomerase 2	0.00893542					-0.116677				-0.0398315				0.0124151
FKBP3	fkbp prolyl isomerase 3				-0.0219586	0.00223159	-0.00377215	-0.0279652	0.00364089		0.0292751			0.00784563
FKBP5	fkbp prolyl isomerase 5				-0.0259708		-0.00871178		-0.00541542		-0.0368723
FKBP8	fkbp prolyl isomerase 8									-0.0216556	-0.0589174				0.0311426
FLAD1	flavin adenine dinucleotide synthetase 1			0.0390025
FLI1	fli-1 proto-oncogene				0.0282962	-0.00811233	-0.0171488	-0.0302738	-0.0269149		0.0474739		0.0254974	-0.0655214	-0.00042752	-0.00263543
FLNA	filamin a								0.00944805		-0.000321025	0.052595
FLOT1	flotillin 1														-0.0443063
FLT3LG	fms related receptor tyrosine kinase 3 ligand								0.191737		-0.0171923
FMNL1	formin like 1				-0.0265302	-0.000447319	-0.01516							-0.0280858	-0.0173136
FNBP1	formin binding protein 1	-0.00117293					0.0203919			-0.00866668				-0.0213948
FNBP4	formin binding protein 4				-0.0147516	-0.0163242			0.00902752				-0.044773
FNIP1	folliculin interacting protein 1	0.000901781				-0.0709194							-0.0479372	-0.00828357	-0.183575
FNTA	farnesyltransferase				-0.0211957	0.0129503	0.00744273
FOLR2	folate receptor beta			-0.0418613
FOS	fos proto-oncogene				0.0102274	-0.0300133			-0.0235349				-0.0795219	-0.0106809	0.0397139
FOSL2	fos like 2	0.0132879	0.00484226												0.0108605
FOXN3	forkhead box n3				-0.0385873	-0.00717556	-0.0161184	-0.013425		0.019086	0.00838622				-0.00144458
FOXO3	forkhead box o3			-0.0560211								0.00918848
FOXP1	forkhead box p1	0.000683793			-0.0172557	0.0237999	-0.00808546			-0.023948	0.00176275				-0.0492265
FPGS	folylpolyglutamate synthase			-0.0609589
FPR1	formyl peptide receptor 1	0.025188
FRAT1	frat regulator of wnt signaling pathway 1		0.0161161
FRG1	fshd region gene 1				-0.0377629	-0.0398734	-0.0193571						-0.010682	0.0504169	-0.0792925
FRMD4B	ferm domain containing 4b															-0.00382567
FRYL	fry like transcription coactivator				-0.012136
FSCN1	fascin actin-bundling protein 1			-0.0989219
FTH1	ferritin heavy chain 1	0.00851091
FTX	five prime to xist								0.115371			0.126874
FUBP1	far upstream element binding protein 1										0.0100677				0.00638865
FUNDC2	fun14 domain containing 2					0.018342
FUS	fus rna binding protein									-0.0880657
FXN	frataxin								-0.00500684
FXR1	fmr1 autosomal homolog 1					-0.0251093		0.0458994	0.0115462				-0.0153636
FXYD1	fxyd domain containing ion transport regulator 1												-0.00736452
FXYD5	fxyd domain containing ion transport regulator 5														-0.0436148
FXYD7	fxyd domain containing ion transport regulator 7					-0.0247583
FYN	fyn proto-oncogene					-0.0103121	0.0174427	-0.0424823	-0.0198484
FYTTD1	forty-two-three domain containing 1		-0.0505871		-0.0532025	0.0360104			-0.00931089				0.0367114		-0.00118866
G0S2	g0/g1 switch 2	0.0271665
G3BP1	g3bp stress granule assembly factor 1				-0.00704155	-0.00554687	-0.00316349	-0.0766892					0.0259456
G3BP2	g3bp stress granule assembly factor 2	0.00559321			-0.00973718	-0.0272336		-0.0169055	-0.0984286		-0.039251	0.00728193	-0.0176867		0.0636411	0.0207106
GABARAP	gaba type a receptor-associated protein	-0.00168128
GABARAPL2	gaba type a receptor associated protein like 2						-0.00955379			-0.0436011				-0.0131867
GABPB1-AS1	gabpb1 antisense rna 1				0.00874688	-0.000348712	0.000893987	-0.0317552	-0.0870028	0.00483871	-0.164079			0.00975132	-0.0102744
GADD45A	growth arrest and dna damage inducible alpha											-0.180274				-0.0236598
GADD45B	growth arrest and dna damage inducible beta										0.00579079
GADD45GIP1	gadd45g interacting protein 1	-0.0104221				0.0098205	-0.00837032				-0.00529995				0.0309773
GAK	cyclin g associated kinase			0.0342706
GALT	galactose-1-phosphate uridylyltransferase					-0.00361914
GAPT	grb2 binding adaptor protein	0.0194663	0.0743577										-0.0297874	-0.0330267
GAPVD1	gtpase activating protein and vps9 domains 1			-0.0529506
GAS2L1	growth arrest specific 2 like 1															-0.00376775
GATM	glycine amidinotransferase			-0.0246431
GBP1	guanylate binding protein 1				-0.0149447				-0.0200387
GBP2	guanylate binding protein 2	0.0282711			-0.0686431		0.00421282
GCA	grancalcin													-0.0028434
GCC2	grip and coiled-coil domain containing 2			0.0335691						-0.00508807				-0.0106033
GCHFR	gtp cyclohydrolase i feedback regulator				-0.017861						0.0771977
GDI2	gdp dissociation inhibitor 2					-0.0165656	-0.00740169				-0.0317072				-0.0904696
GEMIN6	gem nuclear organelle associated protein 6			-0.120489
GEMIN8	gem nuclear organelle associated protein 8			-0.0878327
GGA1	golgi associated				-0.057051	-0.0442822	-0.0125771		0.0107587	-0.00225738	-0.0179843				0.0426981
GGA2	golgi associated		-0.0481743										-0.0334513
GGNBP2	gametogenetin binding protein 2				-0.00279907		-0.0175278		0.0123121	-0.00909183	-0.0277868				-0.00527504
GGPS1	geranylgeranyl diphosphate synthase 1								-0.0136933
GHITM	growth hormone inducible transmembrane protein													0.0191203
GID8	gid complex subunit 8 homolog			-0.0636556	-0.00532025	-0.0419233			-0.0205434
GIMAP1	gtpase						-0.00496276			-0.0323634					-0.0749834
GIMAP2	gtpase	0.00728172			0.0396736	-0.0195886	0.00806366	0.0202335	-0.0136745
GIMAP4	gtpase	0.02289					-0.0162139
GIMAP6	gtpase				-0.0380236				0.0227831
GIMAP7	gtpase	-0.0219701					0.0164899			-0.00139939
GLA	galactosidase alpha															-0.00164297
GLG1	golgi glycoprotein 1					-0.0256088	-0.0103663			-0.00946893		0.0549214	-0.0147247		0.000647734
GLIPR1	gli pathogenesis related 1				-0.115574	-0.0166264							-0.00658871		-0.00244614
GLIPR2	gli pathogenesis related 2							-0.00111153
GLMN	glomulin			0.0885492
GLO1	glyoxalase i		-0.0413419		-0.00772549					-0.0354676	-0.0114926			0.0597246
GLOD4	glyoxalase domain containing 4			0.0883071	-0.0142915		0.0518607	-0.0135263	-0.0212269		-0.0822201		-0.127983		0.0109277
GLRX	glutaredoxin					-0.0149358	0.00435685
GLRX3	glutaredoxin 3					-0.0128532			0.0139089				-0.0257314
GLRX5	glutaredoxin 5					0.0015943	0.00289787		-0.0336514	0.0337146	0.00736592
GLT8D1	glycosyltransferase 8 domain containing 1			-0.076017
GLTP	glycolipid transfer protein	-0.149643	-0.0387794			-0.0675271				0.0415826					0.0111702
GLUD1	glutamate dehydrogenase 1	-0.00959061				-0.00278159							-0.0421183
GLUL	glutamate-ammonia ligase	-0.000363932														-0.0127027
GMPPB	gdp-mannose pyrophosphorylase b			0.0570085
GMPR2	guanosine monophosphate reductase 2					-0.0783587
GMPS	guanine monophosphate synthase					-0.01873
GNAI2	g protein subunit alpha i2				-0.043205									-0.0177335
GNAI3	g protein subunit alpha i3				-0.0252287		0.00736308			0.0145314	-0.00838358				-0.00346596
GNAQ	g protein subunit alpha q	-0.0105746	-0.0252076
GNAS	gnas complex locus						-0.0222357									-0.0436113
GNAZ	g protein subunit alpha z															0.000632656
GNB1	g protein subunit beta 1	0.0493174			-0.0401314
GNB2	g protein subunit beta 2					0.0215617	-0.0179011		-0.00243798	0.0129803
GNB5	g protein subunit beta 5															0.0242631
GNG11	g protein subunit gamma 11			-0.0754917									0.0104437
GNG2	g protein subunit gamma 2				-0.0219585	-0.00906368					-0.0142034
GNG5	g protein subunit gamma 5	0.0234977							0.00930372
GNG7	g protein subunit gamma 7													-0.0396801
GNL3	g protein nucleolar 3				-0.0263351	0.0112085	0.00020093						0.00701768	-0.0300421
GNLY	granulysin			-0.0593934							-0.0594588
GNPAT	glyceronephosphate o-acyltransferase												-0.0484996
GNPTAB	n-acetylglucosamine-1-phosphate transferase subunits alpha and beta			0.0362954
GOLGA7	golgin a7				-0.0223418	-0.0249846	0.00351486	-0.0344186	-0.00604035	-0.127695			-0.0481648
GOLGA8A	golgin a8 family member a											-0.0812883
GOLPH3	golgi phosphoprotein 3		-0.0457945
GP1BA	glycoprotein ib platelet subunit alpha															-0.0236592
GPAA1	glycosylphosphatidylinositol anchor attachment 1														-0.00542193
GPAT3	glycerol-3-phosphate acyltransferase 3		0.0105846
GPATCH11	g-patch domain containing 11			-0.0192497
GPATCH8	g-patch domain containing 8				-0.0202186				0.0219045	0.000257991	0.0118099		-0.040731	-0.00538521	0.00715228
GPBP1	gc-rich promoter binding protein 1	-0.0614141				0.00990683	0.00805327	0.00208529					-0.0118331	-0.0324308	-0.0236094
GPBP1L1	gc-rich promoter binding protein 1 like 1				-0.0332278								-0.00349305
GPI	glucose-6-phosphate isomerase		0.0596408
GPKOW	g-patch domain and kow motifs			0.0178959
GPR146	g protein-coupled receptor 146											0.106257
GPR155	g protein-coupled receptor 155					-0.0194777			-0.0244276
GPR171	g protein-coupled receptor 171				0.00332936	-0.0110491					-0.0178842
GPR174	g protein-coupled receptor 174				-0.0589555
GPR183	g protein-coupled receptor 183				0.17467	0.00833416	-0.0400845	-0.040926			-0.000541731	-0.127663
GPR65	g protein-coupled receptor 65	1.42527e-05			-0.0291702	-0.00831584		0.0154999
GPR82	g protein-coupled receptor 82							0.0248544
GPRIN3	gprin family member 3			-0.0108071
GPS2	g protein pathway suppressor 2				-0.0792154
GPX4	glutathione peroxidase 4									-0.016506	0.00934866
GRAMD1A	gram domain containing 1a				0.0245168	-0.0454155	-0.00230058	-0.0357323	0.0028631		-0.0115154			-0.0191809
GRAP2	grb2 related adaptor protein 2									-0.0275248		0.291593
GRB2	growth factor receptor bound protein 2	-0.0214791				-0.0211133	0.00384087				0.0908372			-0.015309	-0.0142539
GRHPR	glyoxylate and hydroxypyruvate reductase					-0.0155909			0.0162204						0.00555929
GRK2	g protein-coupled receptor kinase 2										-0.0150588
GRK6	g protein-coupled receptor kinase 6							-0.0005793	0.0110371		0.090059
GRSF1	g-rich rna sequence binding factor 1					-0.0349046	-0.0102786		0.017037
GRWD1	glutamate rich wd repeat containing 1			-0.0492341
GSAP	gamma-secretase activating protein														0.0153133
GSDMD	gasdermin d				-0.0147968				0.00386774						0.0482057
GSE1	gse1 coiled-coil protein			0.0223685
GSN	gelsolin		0.0451102													0.0627871
GSPT1	g1 to s phase transition 1					-0.00110309	-0.0466949	-0.00046285	-0.0393775		0.0256308		-0.0205144
GSS	glutathione synthetase		-0.0423255
GSTK1	glutathione s-transferase kappa 1													-0.0216033
GSTO1	glutathione s-transferase omega 1				-0.00897628	-0.0306299	-0.0167533		0.054102	-0.0183986			-0.0433149	0.0134318
GSTP1	glutathione s-transferase pi 1						0.00103584		-0.0207518		0.0709289			0.00525989
GTF2A2	general transcription factor iia subunit 2	0.0100051				-0.0174411								-0.0428043		-0.0249888
GTF2B	general transcription factor iib							0.0225012
GTF2F1	general transcription factor iif subunit 1								0.0366273
GTF2F2	general transcription factor iif subunit 2												-0.0458847
GTF2H5	general transcription factor iih subunit 5		-0.028808			-0.0225157	-0.0133574		-0.00623061		-0.0173083			-0.0114833	0.0353499
GTF2I	general transcription factor iii	0.0409716				-0.00507114			-0.0207208				-0.0317406		0.0295595
GTF3C1	general transcription factor iiic subunit 1										-0.0090328				-0.00796256
GTF3C6	general transcription factor iiic subunit 6												-0.0210088		0.014906
GTPBP4	gtp binding protein 4												-0.0121041
GTPBP6	gtp binding protein 6 (putative)				-0.0473058				0.0062078		-0.0237689
GUCD1	guanylyl cyclase domain containing 1													-0.0741149
GUCY1B1	guanylate cyclase 1 soluble subunit beta 1															0.0334946
GUK1	guanylate kinase 1						-0.0177112		-0.00390459
GXYLT1	glucoside xylosyltransferase 1		-0.036096
GYG1	glycogenin 1										-0.00415098
GYPC	glycophorin c (gerbich blood group)				-0.00839036									0.00205166
GZMA	granzyme a					-0.0139523
GZMB	granzyme b									-0.00404912	-0.0023264
GZMH	granzyme h				-0.0250155						-0.0202572				0.0311093
GZMK	granzyme k									-0.00857834					-0.0034664
GZMM	granzyme m							-0.0594608
H1FX	h1 histone family member x												-0.00628991	0.0414198	-0.00488068
H2AFJ	h2a histone family member j				0.0431323	-0.0311499									-0.0100019
H2AFV	h2a histone family member v	0.0304781								0.0129722					-0.00932982
H2AFY	h2a histone family member y					0.00784372	-0.00624693		0.0219038	-0.00933721	0.0207034	0.0910115	-0.027018	-0.0156847	0.0257073
H2AFZ	h2a histone family member z						-0.0316427		-0.0701995					-0.00826968
HACD2	3-hydroxyacyl-coa dehydratase 2			-0.0487088
HACD3	3-hydroxyacyl-coa dehydratase 3			-0.0310654
HACD4	3-hydroxyacyl-coa dehydratase 4	-0.000310171														-0.00913186
HADHA	hydroxyacyl-coa dehydrogenase trifunctional multienzyme complex subunit alpha										-0.0172066			-0.00708537	0.0169608
HADHB	hydroxyacyl-coa dehydrogenase trifunctional multienzyme complex subunit beta	-0.00707473
HAGH	hydroxyacylglutathione hydrolase							-0.00360407
HAPLN3	hyaluronan and proteoglycan link protein 3							0.0514427
HAT1	histone acetyltransferase 1								0.0298245
HAVCR2	hepatitis a virus cellular receptor 2														-0.00708051
HAX1	hcls1 associated protein x-1										-0.0206476		-0.000158414	0.000414324	-0.0511649
HBA1	hemoglobin subunit alpha 1	0.00865665	0.084385			-0.00440256	0.107714	0.0184592	-0.00107271	-0.0122442			-0.0347006	-0.0167258	0.0204999	-0.00108529
HBA2	hemoglobin subunit alpha 2	0.00479702	-0.0221197		-0.0567868	0.00748989	-0.00322715	0.00293892	0.0377347	0.0246831		-0.44102	-0.0621356	0.00397915		0.0510999
HBB	hemoglobin subunit beta	-0.050765	0.0278616		-0.0398482	-0.00520243					-0.00399943			-0.00283337	0.0808363	0.0700449
HBG2	hemoglobin subunit gamma 2															-0.0319726
HBP1	hmg-box transcription factor 1												0.0160658
HCAR3	hydroxycarboxylic acid receptor 3		-0.0414033
HCK	hck proto-oncogene	0.0230175
HCLS1	hematopoietic cell-specific lyn substrate 1														0.0349796
HDAC1	histone deacetylase 1					-0.0285396	-0.0379246		-0.0423352	-0.00166136				-0.0261908
HDAC2	histone deacetylase 2		-0.0262749			-0.0241685	0.00917817						0.0610311	-0.0186514
HDDC2	hd domain containing 2				-0.150423	0.00185213		-0.0148145	0.0225735						-0.0139516
HDGF	heparin binding growth factor											-0.0392615				0.0105415
HEBP1	heme binding protein 1		-0.0486509	-0.00224434
HEBP2	heme binding protein 2					0.0335742		-0.011511	-0.00905395
HECTD1	hect domain e3 ubiquitin protein ligase 1					-0.00610146									-0.0230498
HELZ	helicase with zinc finger	-0.000814111	-0.0313868			-0.00250202									-0.0128814
HEMGN	hemogen															-0.0151315
HENMT1	hen methyltransferase 1														0.0136736
HERPUD1	homocysteine inducible er protein with ubiquitin like domain 1	0.0120369						0.00847738	-0.0112917	-0.011195	0.00682497				-0.0393757
HERPUD2	herpud family member 2							0.0102162			0.0290582
HEXA	hexosaminidase subunit alpha								-0.000501459					0.0144987
HHEX	hematopoietically expressed homeobox	-0.00557409												-0.0289495
HIBCH	3-hydroxyisobutyryl-coa hydrolase			-0.104375
HIF1A	hypoxia inducible factor 1 subunit alpha	0.0100166
HIGD1A	hig1 hypoxia inducible domain family member 1a				0.0528202	-0.0220551			0.0604544			0.013155
HIGD2A	hig1 hypoxia inducible domain family member 2a														0.00941129
HIKESHI	heat shock protein nuclear import factor hikeshi				0.00749832		-0.0101369	0.0119186	-0.00607102		-0.0530924
HINT2	histidine triad nucleotide binding protein 2					-0.00742363							-0.0345399
HIPK3	homeodomain interacting protein kinase 3	-0.0183987
HIST1H1C	histone cluster 1 h1 family member c					-0.00666113						-0.0728925				0.0438989
HIST1H1D	histone cluster 1 h1 family member d				-0.0297235
HIST1H1E	histone cluster 1 h1 family member e				-0.0126352										-0.0204055
HIST1H2AC	histone cluster 1 h2a family member c	0.000216083	-0.0268699	0.112609									0.0288308	-0.0253483
HIST1H4C	histone cluster 1 h4 family member c						-0.0576417
HIST2H2BE	histone cluster 2 h2b family member e															-0.056361
HK1	hexokinase 1				-0.0460842							-0.0832071				-0.0187013
HLA-A	major histocompatibility complex					-0.0992647	-0.0017673							-0.0158734	-0.0108972
HLA-B	major histocompatibility complex									0.00688783
HLA-C	major histocompatibility complex						0.0116456							0.0118822
HLA-DOB	major histocompatibility complex												0.103316	0.0427925
HLA-DPA1	major histocompatibility complex					0.00367651					-0.0225502				0.00919402
HLA-DPB1	major histocompatibility complex					-0.0351032					-0.0138401				0.0150895
HLA-DQA1	major histocompatibility complex	0.0915025												0.00436058
HLA-DQA2	major histocompatibility complex	-0.00155085			-0.0207858					-0.0011738
HLA-DQB1	major histocompatibility complex	-0.0706719
HLA-DRA	major histocompatibility complex	-0.0325148								-0.0806526
HLA-DRB1	major histocompatibility complex				-0.00523928					0.0231018
HLA-DRB5	major histocompatibility complex	0.00269039												-0.0326
HLA-F	major histocompatibility complex											-0.0373474
HM13	histocompatibility minor 13					-0.00811022			-0.0207907
HMG20B	high mobility group 20b		0.0451195
HMGA1	high mobility group at-hook 1					-0.0108284	0.0983417
HMGN3	high mobility group nucleosomal binding domain 3		-0.0761908		-0.0239476	-0.00907705	0.00452057		0.00784016	-0.0167412				-0.00864619
HMOX2	heme oxygenase 2		-0.0349823		-0.000607957	-0.00762426		-0.0592602	0.000719201				-0.00317819		0.0125283
HNRNPA0	heterogeneous nuclear ribonucleoprotein a0	0.0272898									-0.0784318				0.0189743
HNRNPA3	heterogeneous nuclear ribonucleoprotein a3													-0.0175677
HNRNPD	heterogeneous nuclear ribonucleoprotein d								-0.0351236	-0.00486443					-0.00260365
HNRNPF	heterogeneous nuclear ribonucleoprotein f					-0.0314993	-0.00172566							-0.0362646
HNRNPH1	heterogeneous nuclear ribonucleoprotein h1	0.0256713			0.0114222	-0.0129427	-0.0253402		-0.023185	-0.0229755	-0.0258484	0.0368276	-0.0148986	0.0521196	0.00663071
HNRNPH2	heterogeneous nuclear ribonucleoprotein h2								-0.00642547				-0.0272696		-0.0026205
HNRNPH3	heterogeneous nuclear ribonucleoprotein h3				-0.0173711			0.0459064						0.0260557	0.038106
HNRNPL	heterogeneous nuclear ribonucleoprotein l										-0.0128357
HNRNPM	heterogeneous nuclear ribonucleoprotein m	-0.00807613												-0.0212002
HNRNPR	heterogeneous nuclear ribonucleoprotein r					-0.0226909	-0.00225476		-0.00428144					0.00618162
HNRNPU	heterogeneous nuclear ribonucleoprotein u	0.00584209								0.0218485				-0.00174061
HNRNPUL1	heterogeneous nuclear ribonucleoprotein u like 1				0.0503364	-0.0285767	-0.0128232		-0.0114553	-0.0256141	-0.0185078		-0.0718199		-0.0171232
HOMER2	homer scaffold protein 2			-0.0556973
HOPX	hop homeobox									-0.0157878	-0.0397972
HOTAIRM1	hoxa transcript antisense rna	0.0874527
HOXB2	homeobox b2							-0.0295008
HP1BP3	heterochromatin protein 1 binding protein 3					-0.0200504	0.0158796				-0.0831045			-0.00364027
HPCAL1	hippocalcin like 1					0.0191168		-0.0446367			-0.0125123		0.00915248
HPF1	histone parylation factor 1					-0.0350361
HPGD	15-hydroxyprostaglandin dehydrogenase										0.0263149
HPRT1	hypoxanthine phosphoribosyltransferase 1					-0.0217521			0.00628018					-0.0365211
HPS1	hps1 biogenesis of lysosomal organelles complex 3 subunit 1												-0.0296753
HPS4	hps4 biogenesis of lysosomal organelles complex 3 subunit 2			-0.00557518
HSBP1	heat shock factor binding protein 1	0.00928251														-0.0438131
HSD17B10	hydroxysteroid 17-beta dehydrogenase 10				-0.0227742						-0.0141364				0.000265711
HSD17B11	hydroxysteroid 17-beta dehydrogenase 11					-0.00468154	-0.0512437				-0.010751			0.00386089	-0.0011811
HSD17B12	hydroxysteroid 17-beta dehydrogenase 12			-0.126513
HSD17B4	hydroxysteroid 17-beta dehydrogenase 4			0.116085
HSF1	heat shock transcription factor 1												-0.0471727
HSH2D	hematopoietic sh2 domain containing														-0.010089
HSPA5	heat shock protein family a (hsp70) member 5						0.00803318	-0.00483605		0.0170685			-0.0113942	-0.0133373
HSPA9	heat shock protein family a (hsp70) member 9				-0.0249372	-0.0137912	0.00717954		0.0283944
HSPB1	heat shock protein family b (small) member 1						0.0163789	-0.00644004	0.00948666	-0.0498353			-0.0165966	-0.0229705		-0.0422611
HSPB11	heat shock protein family b (small) member 11								0.0534809	0.00117237	-0.0493612		-0.0276108		0.0149097
HSPD1	heat shock protein family d (hsp60) member 1	-0.00335938				-0.00788723					-0.00171333		0.0056333
HSPE1	heat shock protein family e (hsp10) member 1					-0.0132221	-0.0168507			-0.0108111	-0.0195522			-0.0268202	0.00922305
HTATIP2	hiv-1 tat interactive protein 2															-0.0124153
HTATSF1	hiv-1 tat specific factor 1			-0.0594342		-0.0288953		0.0056365
HUWE1	hect, uba and wwe domain containing 1				-0.0682785
IAH1	isoamyl acetate hydrolyzing esterase 1 (putative)								-0.0313669		-0.246905		-0.0509374
ICA1L	islet cell autoantigen 1 like								-0.00935744
ICAM2	intercellular adhesion molecule 2						-0.0659352		-0.014501						-0.055051
ID2	inhibitor of dna binding 2					-0.0193045	-0.00319998		0.0124735
IDH2	isocitrate dehydrogenase (nadp(+)) 2				-0.0227237
IDH3A	isocitrate dehydrogenase (nad(+)) 3 catalytic subunit alpha		-0.0791118
IDH3B	isocitrate dehydrogenase (nad(+)) 3 non-catalytic subunit beta				-0.0356853		0.00569711		-0.00616056						0.0340699
IDH3G	isocitrate dehydrogenase (nad(+)) 3 non-catalytic subunit gamma				-0.0274882		-0.00685889		0.0037734		0.0428783		-0.0306307		0.007135
IDI1	isopentenyl-diphosphate delta isomerase 1				0.00696169	-0.0115973					-0.0194686			-0.0148425
IDS	iduronate 2-sulfatase	-0.0218827						-0.00248265	-0.0215836			-0.246697
IER2	immediate early response 2						0.00630712	-0.0350691	-0.0302946	-0.127897			-0.0849323	0.0606016
IER3	immediate early response 3	0.162752
IER3IP1	immediate early response 3 interacting protein 1				-0.0201484		-0.00235283	0.0154067	0.0498966		-0.0321288		-0.000837222		-0.00216077
IER5	immediate early response 5	0.0377317									-0.00650904		-0.0328702		-0.0267562
IFI16	interferon gamma inducible protein 16						-0.0447546		-0.0110844				-0.0292805	0.00317192
IFI27L2	interferon alpha inducible protein 27 like 2				-0.0219808	-0.0331097	-0.278251		-0.012709		0.0379366				0.0170011
IFI35	interferon induced protein 35												-0.0529428
IFI44	interferon induced protein 44			-0.0433563
IFI6	interferon alpha inducible protein 6				-0.0427856	-0.0117976	-0.00991816		-0.0461211
IFITM1	interferon induced transmembrane protein 1									0.00414447
IFITM2	interferon induced transmembrane protein 2	0.0301958					-0.00740086							-0.00607242
IFITM3	interferon induced transmembrane protein 3														-0.00620475
IFNAR1	interferon alpha and beta receptor subunit 1		-0.017907					0.0179173					-0.0346307
IFNGR1	interferon gamma receptor 1										-0.0302155
IFNGR2	interferon gamma receptor 2	0.00223601												-0.030211
IFRD1	interferon related developmental regulator 1					-0.00181846					-0.0146092			-0.00747911		0.0549242
IFT20	intraflagellar transport 20								0.0276133
IFT57	intraflagellar transport 57													-0.0152567
IGBP1	immunoglobulin binding protein 1								-0.00443476					0.00682988	-0.0367343
IGHG1	immunoglobulin heavy constant gamma 1 (g1m marker)												-0.0182539
IGHG2	immunoglobulin heavy constant gamma 2 (g2m marker)												0.0128005
IGHG3	immunoglobulin heavy constant gamma 3 (g3m marker)												-0.0313161
IGKC	immunoglobulin kappa constant			-0.0170205
IGLC3	immunoglobulin lambda constant 3 (kern-oz+ marker)												0.0145004	-0.0261463
IK	ik cytokine								-0.0233682
IKBKG	inhibitor of nuclear factor kappa b kinase regulatory subunit gamma			0.0371845
IKZF3	ikaros family zinc finger 3				-0.00531665	0.00811268				-0.0191247	0.0101769		0.0293788	-0.0148085	0.0340897
IL10RA	interleukin 10 receptor subunit alpha	-0.000492892			-0.0269771				-0.0351579	0.0240738	-0.0475953	-0.055991
IL10RB	interleukin 10 receptor subunit beta			-0.0764204
IL12RB1	interleukin 12 receptor subunit beta 1										-0.0209117
IL13RA1	interleukin 13 receptor, alpha 1	0.0147822
IL16	interleukin 16						-0.0104933							-0.0467683
IL17RA	interleukin 17 receptor a		0.0200317
IL27RA	interleukin 27 receptor subunit alpha					-0.00511201	0.0574536		0.00493087						-0.00415743
IL2RB	interleukin 2 receptor subunit beta				-0.0217928						0.00929553
IL32	interleukin 32						-0.0076044
IL4R	interleukin 4 receptor												-0.00878112
IL6R	interleukin 6 receptor					0.00598939		-0.00973854
IL6ST	interleukin 6 signal transducer					0.0153257	-0.0497877
IL7R	interleukin 7 receptor									0.00237129
ILF2	interleukin enhancer binding factor 2				-0.0602707				0.045577					0.0110305	0.0280014
ILF3	interleukin enhancer binding factor 3				-0.00214299	-0.00502015	-0.00876302				-0.0222518			-0.0201347	0.00683136
ILF3-DT	ilf3 divergent transcript					-0.0171787	-0.0664121	-0.0334474	0.00418725						0.000811614
IMMP1L	inner mitochondrial membrane peptidase subunit 1												-0.0205131
IMMT	inner membrane mitochondrial protein												-0.0191177
IMP3	imp u3 small nucleolar ribonucleoprotein 3						-0.0051287			0.00903863	0.277773			-0.0245652	-0.00933598
IMP4	imp u3 small nucleolar ribonucleoprotein 4								0.0539949
IMPDH2	inosine monophosphate dehydrogenase 2										-0.0179246			-0.036116
ING5	inhibitor of growth family member 5			-0.018795
INKA1	inka box actin regulator 1															0.0150849
INPP4A	inositol polyphosphate-4-phosphatase type i a			-0.065968
INPP4B	inositol polyphosphate-4-phosphatase type ii b					-0.0201942	-0.0092572
INPP5D	inositol polyphosphate-5-phosphatase d				-0.0465576	-0.0281508			0.0119908	-0.0172198		0.295288		-0.00505215
INPP5K	inositol polyphosphate-5-phosphatase k		-0.0648075
INSIG1	insulin induced gene 1															-0.0937946
INSIG2	insulin induced gene 2			-0.0352229
INTS10	integrator complex subunit 10								-0.0146421
INTS6	integrator complex subunit 6												-0.00788469
INTS8	integrator complex subunit 8												-0.0269965
IPCEF1	interaction protein for cytohesin exchange factors 1					-0.0333039		0.0490467	0.0185735
IPO5	importin 5			-0.022932
IQGAP1	iq motif containing gtpase activating protein 1							-0.0269108			-0.026686			0.0131222
IQGAP2	iq motif containing gtpase activating protein 2	0.0173055				-0.0119885				0.0528591
IRAK3	interleukin 1 receptor associated kinase 3	0.00527406
IRAK4	interleukin 1 receptor associated kinase 4		-0.201131										0.00366753
IREB2	iron responsive element binding protein 2		0.00354556								-0.0113611	-0.0754575
IRF1	interferon regulatory factor 1	0.000355476				-0.000605754	0.00930864		0.0128281					-0.0339892
IRF2	interferon regulatory factor 2				-0.0768345	0.0163759			0.00944168					-0.0434745
IRF2BP2	interferon regulatory factor 2 binding protein 2	-0.00253975			0.0101131	0.206166			0.0193353
IRF3	interferon regulatory factor 3				-0.0787159	-0.00982776			0.00168726		-0.00771035				0.0114368
IRF8	interferon regulatory factor 8													-0.00181807
IRF9	interferon regulatory factor 9			-0.112727		0.010637		-0.282625	-0.00422455				-0.00431427		-0.0110549
IRS2	insulin receptor substrate 2	0.0331297
ISCA1	iron-sulfur cluster assembly 1				0.00401856	-0.0022946		-0.0342124	-0.00205839	-0.0319792
ISG15	isg15 ubiquitin like modifier				-0.0309203		-0.0119604								0.0104359
ISG20	interferon stimulated exonuclease gene 20			-0.0365089
ISG20L2	interferon stimulated exonuclease gene 20 like 2			0.0197832
ISY1	isy1 splicing factor homolog			-0.0633359
ITFG1	integrin alpha fg-gap repeat containing 1			0.00416007
ITGA4	integrin subunit alpha 4								-0.0675262
ITGAE	integrin subunit alpha e								-0.0297105					-0.0171799
ITGAM	integrin subunit alpha m	-0.00375716		-0.0793808											-0.00313681
ITGAX	integrin subunit alpha x		-0.0735989
ITGB1	integrin subunit beta 1	0.00030575					0.00618006				0.00252122		0.0058762
ITGB1BP1	integrin subunit beta 1 binding protein 1		0.0135667		-0.0284806				0.0222507						-0.0127789
ITGB2	integrin subunit beta 2						-0.0166216							-0.0310175
ITGB2-AS1	itgb2 antisense rna 1					0.00205729
ITGB3	integrin subunit beta 3															-0.0392397
ITGB7	integrin subunit beta 7								-0.0225771		-0.00497348				-0.0345585
ITK	il2 inducible t cell kinase					-0.0278821	0.0337491	0.00818883	0.034647
ITM2A	integral membrane protein 2a					-0.0358398	-0.00966937		0.00152313						-0.0624532	0.0050385
ITM2B	integral membrane protein 2b												-0.0301862
ITM2C	integral membrane protein 2c								-0.00945546				-0.0333985
ITPA	inosine triphosphatase										0.0265607
ITPRIPL2	itprip like 2			0.0489706
ITSN1	intersectin 1			-0.0375695
ITSN2	intersectin 2					-0.0831016					-0.0316013			-0.138702	0.0187327
IVNS1ABP	influenza virus ns1a binding protein	0.0501781
JAGN1	jagunal homolog 1								0.00689763
JAK1	janus kinase 1						0.00289686	0.0326333						0.00496441
JAK2	janus kinase 2			-0.101495
JAML	junction adhesion molecule like		-0.00858986		0.0260936	-0.130713					0.0171895
JARID2	jumonji and at-rich interaction domain containing 2	0.013831		0.053484
JAZF1	jazf zinc finger 1											-0.00718724
JCHAIN	joining chain of multimeric iga and igm													-0.0310439
JMJD1C	jumonji domain containing 1c	0.0240646			-0.0467659	-0.0104299			0.00258702					0.0544891
JOSD2	josephin domain containing 2	0.0655242	-0.0585531
JPT1	jupiter microtubule associated homolog 1				-0.0148925					0.0114072
JPX	just proximal to xist			-0.0310859		-0.0323805	0.027927			-0.00349279
JTB	jumping translocation breakpoint							0.00158963
JUN	jun proto-oncogene	0.0289059		0.113467		-0.0116615	0.0115434	0.0148511	0.006938	-0.101857
JUNB	junb proto-oncogene								-0.0134585	0.0517511				-0.025807
JUND	jund proto-oncogene	0.0235831	0.0968407			-0.0181398	0.00978683	0.0187873				0.100152		-0.0303633
KANSL1	kat8 regulatory nsl complex subunit 1		-0.0344323			-0.019036	-0.00588087	-0.0125102	0.0462771	0.00492076		-0.256335		-0.0503196	0.00857389
KARS	lysyl-trna synthetase					-0.0155618					-0.0148756
KAT5	lysine acetyltransferase 5			0.0646642
KAT8	lysine acetyltransferase 8			-0.0257538
KATNBL1	katanin regulatory subunit b1 like 1												0.0376277
KCNAB2	potassium voltage-gated channel subfamily a regulatory beta subunit 2														0.0458523
KCNC3	potassium voltage-gated channel subfamily c member 3			-0.0487589
KCNQ1OT1	kcnq1 opposite strand/antisense transcript 1											-0.0530453
KCTD18	potassium channel tetramerization domain containing 18			-0.209771
KDELR2	kdel endoplasmic reticulum protein retention receptor 2	0.0324014			-0.0650233
KDM1A	lysine demethylase 1a			0.00186808
KDM2A	lysine demethylase 2a										-0.0304224
KDM2B	lysine demethylase 2b												0.0525635
KDM5A	lysine demethylase 5a		0.0686885	-0.0902564	-0.0833732
KDM6B	lysine demethylase 6b			0.117173
KDSR	3-ketodihydrosphingosine reductase			-0.0913467							0.0173456
KHDC4	kh domain containing 4		0.0168241	-0.300983		-0.00953742	-0.0401166		0.00867104		-0.0225763
KHDRBS1	kh rna binding domain containing										-0.024273			0.00684399
KIAA0040	kiaa0040													-0.0125352
KIAA0100	kiaa0100			-0.0530007
KIAA0930	kiaa0930		0.028133
KIAA1143	kiaa1143			0.0977781
KIAA1551	retroelement silencing factor 1	0.0232626				-0.010183	-0.0180817			-0.0126269			0.00214095	-0.0118707
KIAA1586	kiaa1586			-0.022582
KIAA2013	kiaa2013			-0.101669
KIAA2026	kiaa2026					-0.0100423					-0.0104009
KIF2A	kinesin family member 2a					-0.000948123	-0.00335685	-0.00111534
KIF5B	kinesin family member 5b	0.000764653				-0.00231571	0.00990849				-0.0214757
KIFC3	kinesin family member c3															0.022789
KIR2DL3	killer cell immunoglobulin like receptor														-0.0353704
KLF1	kruppel like factor 1											-0.0728084
KLF10	kruppel like factor 10	-0.00570596
KLF12	kruppel like factor 12				0.00790113
KLF13	kruppel like factor 13					-0.0191421			0.0551112				0.0440257		-0.019268
KLF16	kruppel like factor 16			0.0630967
KLF2	kruppel like factor 2			0.0612515										-0.0643008
KLF3	kruppel like factor 3				-0.0300731	-0.0175547			-0.011208	-0.0160432					0.0096534
KLF4	kruppel like factor 4	0.00709298
KLF6	kruppel like factor 6	-0.0176054					-0.0234065		0.0149075
KLHDC2	kelch domain containing 2					-0.0259671		-0.01128			0.00692395
KLHDC3	kelch domain containing 3								-0.0367305						0.0254405
KLHL12	kelch like family member 12			0.00279697
KLHL24	kelch like family member 24					-0.00278388
KLHL36	kelch like family member 36												-0.0557134
KLK1	kallikrein 1												-0.0200778
KLRB1	killer cell lectin like receptor b1							-0.0139653
KLRC1	killer cell lectin like receptor c1														0.00276941
KLRC2	killer cell lectin like receptor c2									0.00843683
KLRD1	killer cell lectin like receptor d1										0.0095672
KLRF1	killer cell lectin like receptor f1									-0.0151483	-0.0173435
KLRG1	killer cell lectin like receptor g1														-0.0848676
KMT2A	lysine methyltransferase 2a					-0.00576839		-0.0167667							-0.00325854
KMT2C	lysine methyltransferase 2c	0.00540035
KMT2E	lysine methyltransferase 2e (inactive)								-0.00440101	0.0195307				-0.00209282	0.00430211
KMT5B	lysine methyltransferase 5b			0.0306099
KPNB1	karyopherin subunit beta 1				0.0114583	-0.0151289	0.0193634			-0.0232266	-0.0212726		0.00751869	-0.0089973
KRAS	kras proto-oncogene		0.0531271	-0.155575	-0.0456003	-0.0157532	0.0464626		0.0043984
KRCC1	lysine rich coiled-coil 1		-0.153132		-0.012437								-0.0228535
KRIT1	krit1 ankyrin repeat containing			-0.0165859
KRR1	krr1 small subunit processome component homolog					0.00235127		-0.0192907						0.0183984
KRT10	keratin 10	0.00685573				0.0340373					-0.0278896
KRTCAP2	keratinocyte associated protein 2	0.0696591			-0.0919537		-0.0299443							-0.0179702	-0.0113427
KTN1	kinectin 1								0.032607					-0.0261198	-0.0235521
KXD1	kxdl motif containing 1					-0.00137627		-0.00211939
KYNU	kynureninase												0.0283149
LACTB	lactamase beta	-0.0289358
LAG3	lymphocyte activating 3										-0.0656168
LAGE3	l antigen family member 3					-0.0111961	-0.00454885		0.00789172		0.00744997
LAIR1	leukocyte associated immunoglobulin like receptor 1														0.0210923
LAIR2	leukocyte associated immunoglobulin like receptor 2		-0.0859805					0.011251		-0.00591853					0.0295974
LAMP1	lysosomal associated membrane protein 1				-0.0211561		0.0239598	-0.0178324			0.0228362				-0.0329964
LAMTOR1	late endosomal/lysosomal adaptor						0.0181828							-0.00162979
LAMTOR2	late endosomal/lysosomal adaptor					-0.00881713					-0.0124012		-0.069286		0.00514194
LAMTOR4	late endosomal/lysosomal adaptor							-0.0491848	0.00438679
LAMTOR5	late endosomal/lysosomal adaptor						-0.0449773			-0.0133855	0.0161565	-0.0274257
LAP3	leucine aminopeptidase 3	0.0239487
LAPTM4A	lysosomal protein transmembrane 4 alpha					-0.0170774	0.0874237		0.0163326	-0.0249166			-0.0206697	-0.0301713	0.0223889
LARP1B	la ribonucleoprotein 1b			-0.025713
LARP4B	la ribonucleoprotein 4b			0.101021
LARP7	la ribonucleoprotein 7	0.0297427			-0.129748			0.0499202	0.0192102	-0.0205756	0.00427079		-0.045081	0.00646305
LARS	leucyl-trna synthetase					-0.0157033			-0.0111963		0.00237258		-0.0479146
LASP1	lim and sh3 protein 1	0.0723282													-0.0142352
LAT	linker for activation of t cells				-0.0206556		0.0106783
LAT2	linker for activation of t cells family member 2													-0.0458182	-0.00513298
LBH	lbh regulator of wnt signaling pathway				0.109421	-0.00488931	-0.0754928		0.0206421	-0.0235819	0.0176564			-0.00596656	0.0290184
LBR	lamin b receptor	-0.0018596						0.0162831					-0.0299342		0.00305653
LCK	lck proto-oncogene						0.00519864
LCMT1	leucine carboxyl methyltransferase 1							-0.00913807
LCP1	lymphocyte cytosolic protein 1													-0.0163433
LCP2	lymphocyte cytosolic protein 2	0.0196098				0.000181131		0.0351566	-0.00824584
LDLRAP1	low density lipoprotein receptor adaptor protein 1				-0.0185142	-0.00711694	-0.0338951		-0.0434945							0.0357772
LEF1	lymphoid enhancer binding factor 1				0.0197139	-0.0214545	0.00220471
LENG8	leukocyte receptor cluster member 8			-0.00350483								-0.050766
LEO1	leo1 homolog			-0.0173
LEPROT	leptin receptor overlapping transcript															0.00882152
LEPROTL1	leptin receptor overlapping transcript like 1									0.101326					-0.0248272
LETMD1	letm1 domain containing 1					-0.00880027
LGALS1	galectin 1				-0.00210308	-0.00753396					0.00337527
LGALS12	galectin 12															-0.0124183
LGALS2	galectin 2	0.01023
LGALS3	galectin 3	0.00262292				-0.0213387		-0.059528			-0.143401
LGALS9	galectin 9												-0.071353
LGALSL	galectin like															0.00224618
LILRB1	leukocyte immunoglobulin like receptor b1												-0.0332371
LILRB2	leukocyte immunoglobulin like receptor b2	0.0342812
LIMD1	lim domains containing 1		-0.00372331	-0.0627764
LIMS1	lim zinc finger domain containing 1	-0.00964595			-0.0413893	-6.94145e-05	0.000536282				0.00971647
LINC00426	long intergenic non-protein coding rna 426							-0.0311999
LINC00513	long intergenic non-protein coding rna 513					-0.0208678		-0.038816
LINC00528	long intergenic non-protein coding rna 528			-0.148609
LINC00623	long intergenic non-protein coding rna 623					-0.00990695	0.0201875			-0.00338697					0.00991061
LINC00861	long intergenic non-protein coding rna 861				-0.0172025	0.013517	0.0760187			-0.0397437
LINC00989	long intergenic non-protein coding rna 989															-0.00559506
LINC01003	long intergenic non-protein coding rna 1003															-0.0010411
LINC01089	long intergenic non-protein coding rna 1089								-0.00985204							-0.0243231
LINC01215	long intergenic non-protein coding rna 1215												-0.0392948
LINC01550	long intergenic non-protein coding rna 1550						-0.0059781
LINC01781	long intergenic non-protein coding rna 1781													-0.0659745
LINC01857	long intergenic non-protein coding rna 1857												-0.0122368
LINC01871	long intergenic non-protein coding rna 1871				-0.00917123						-0.0224616				0.0121552
LINC02273	long intergenic non-protein coding rna 2273					0.0084428			-0.0172957
LINC02397	long intergenic non-protein coding rna 2397												-0.0562737	0.056546
LINC02422	long intergenic non-protein coding rna 2422												-0.0157133
LINC02446	long intergenic non-protein coding rna 2446									-0.0277883
LIPA	lipase a					-0.0186449							0.00938074			0.0249826
LLPH	llp homolog	0.0489539											-0.0490775
LMAN1	lectin				-0.0267406
LMAN2	lectin								-0.00437899				-0.0554329
LMBRD1	lmbr1 domain containing 1		0.00749426			-0.0056069							0.00156893
LNPEP	leucyl and cystinyl aminopeptidase				-0.0276074	-0.0411253							-0.0750079		0.0401598
LONP2	lon peptidase 2					-0.0778489			0.00472498
LPAR6	lysophosphatidic acid receptor 6					-0.0105948		0.0132296
LPIN2	lipin 2				0.00345803
LPXN	leupaxin				-0.0261446	0.0049158			-0.0166317		-0.0298594		0.0545882		-0.0399411
LRCH4	leucine rich repeats and calponin homology domain containing 4					-0.00929314			8.47211e-05		-0.00597979
LRIF1	ligand dependent nuclear receptor interacting factor 1				-0.0190606
LRP1	ldl receptor related protein 1		0.0227542
LRP10	ldl receptor related protein 10						-0.0583702				-0.0106259
LRPAP1	ldl receptor related protein associated protein 1	0.00604628				-0.0167519			0.0210967	0.0185208			-0.0365118		0.0265694
LRRC58	leucine rich repeat containing 58											-0.0200779	0.014195
LRRC59	leucine rich repeat containing 59		-0.011571
LRRFIP1	lrr binding flii interacting protein 1									-0.00335066				-0.0135248
LRRFIP2	lrr binding flii interacting protein 2			-0.00319226
LRRK1	leucine rich repeat kinase 1			-0.007767
LRRK2	leucine rich repeat kinase 2	0.00852769
LRRN3	leucine rich repeat neuronal 3								-0.0484264
LSM1	lsm1 homolog									-0.00948895	-0.0452816				-0.0223172
LSM10	lsm10				-0.0564004	-0.0196909		0.0256553	0.0310916					-0.019945
LSM14A	lsm14a mrna processing body assembly factor	0.0686858			-0.0536799		-0.040091		-0.0228677		-0.0212145			0.0401452	-0.00974326
LSM2	lsm2 homolog								-0.00256133	0.0187775				-0.00743966
LSM3	lsm3 homolog	0.0116114				-0.00288243					-0.00700231			0.0618582
LSM4	lsm4 homolog										0.0792716
LSM5	lsm5 homolog						-0.0192151		-0.00951123	-0.0113345			-0.0112415	-0.00970103
LSM6	lsm6 homolog				-0.0323506	-0.0172419	-0.0830502		0.0364477		0.0154616		0.000386467	-0.0153972	0.009126
LSM7	lsm7 homolog				-0.0212543	-0.0241655
LSM8	lsm8 homolog				-0.00248366		0.00214785	-0.0313899		0.00830334
LSR	lipolysis stimulated lipoprotein receptor				-0.0242199
LST1	leukocyte specific transcript 1										0.0192733		-0.00186018
LTA4H	leukotriene a4 hydrolase					0.00317762	0.000339398		-0.0329207					0.0080751
LTB	lymphotoxin beta					-0.095692				-0.00619968				0.0306402	-0.0165669
LTBP1	latent transforming growth factor beta binding protein 1															0.00545927
LTBR	lymphotoxin beta receptor		-0.0220646
LUC7L	luc7 like			0.0124116
LUC7L2	luc7 like 2		-0.00750453		0.010973	-0.0148534		0.000371676			-0.113846
LUC7L3	luc7 like 3 pre-mrna splicing factor					-0.0182659								0.0405557	-0.00303647
LY6G6F	lymphocyte antigen 6 family member g6f															-0.0525026
LY86	lymphocyte antigen 86													0.00330896
LY9	lymphocyte antigen 9				-0.0237462				-0.0151511
LYAR	ly1 antibody reactive					0.017103		0.00361723	-0.0207363
LYL1	lyl1 basic helix-loop-helix family member													0.0086395
LYN	lyn proto-oncogene													-0.0201893	0.0123497
LYPLA1	lysophospholipase 1									-0.0517587	-0.0276431		0.0106881	-0.0538877
LYPLA2	lysophospholipase 2		-0.068289						-0.038023
LYPLAL1	lysophospholipase like 1			-0.0896709									-0.0142801
LYRM2	lyr motif containing 2					-0.0073994			0.00260507
LYRM4	lyr motif containing 4		-0.0333476			-0.0105246	-0.00491894
LYSMD2	lysm domain containing 2	-0.0181634			-0.020664				-0.000706117				-0.039802	-0.0251689
LYST	lysosomal trafficking regulator														7.06739e-06
LYZ	lysozyme	0.00573809	-0.0084427
M6PR	mannose-6-phosphate receptor				0.0227464		-0.00505232				-0.0138385		0.00290336	0.015951	0.10486
MACF1	microtubule actin crosslinking factor 1		-0.0313274		-0.0151755	-0.0159478				-0.0317046		0.00457688
MACROD2	mono-adp ribosylhydrolase 2													-0.0283291
MAD1L1	mitotic arrest deficient 1 like 1				-0.0174833				-0.00439439	-0.0128949					0.11392
MAD2L2	mitotic arrest deficient 2 like 2														0.0310338
MAEA	macrophage erythroblast attacher			-0.0142302
MAF1	maf1 homolog				-0.0339319		0.0227339							0.0128217		-0.0109108
MAFB	maf bzip transcription factor b	0.0191865		0.0487786
MAFF	maf bzip transcription factor f														-0.0137889
MAGED2	mage family member d2								-0.00382296
MAGEH1	mage family member h1			-0.0261777
MAGOH	mago homolog	0.0191591			-0.0554724		0.00138265	-0.000869326	-0.0222442				-0.0571041	0.0199506
MALT1	malt1 paracaspase					-0.00450555
MAN2A1	mannosidase alpha class 2a member 1		-0.00136085
MAN2C1	mannosidase alpha class 2c member 1		-0.0425085
MANF	mesencephalic astrocyte derived neurotrophic factor				-0.0778713						0.0740582				-0.00413588
MAP1LC3B	microtubule associated protein 1 light chain 3 beta															-0.0833899
MAP2K1	mitogen-activated protein kinase kinase 1					0.0428291
MAP2K2	mitogen-activated protein kinase kinase 2						0.00424818
MAP2K5	mitogen-activated protein kinase kinase 5			-0.0958682
MAP3K1	mitogen-activated protein kinase kinase kinase 1	0.00323003
MAP3K13	mitogen-activated protein kinase kinase kinase 13												-0.0221832
MAP3K2	mitogen-activated protein kinase kinase kinase 2	0.0145183
MAP3K3	mitogen-activated protein kinase kinase kinase 3		-0.0306594
MAP3K7CL	map3k7 c-terminal like	0.00282141	-0.0815161										-0.0392274	-0.0131271
MAP3K8	mitogen-activated protein kinase kinase kinase 8										0.0175389		-0.00992088		0.0154326
MAP4	microtubule associated protein 4							0.0247431
MAP4K4	mitogen-activated protein kinase kinase kinase kinase 4		-0.00931172										-0.0333861
MAP7D1	map7 domain containing 1				-0.0269892	0.00929895			0.025487	-0.00157966	0.0239254
MAP7D3	map7 domain containing 3			0.0951952
MAPK1	mitogen-activated protein kinase 1										-0.0161886	0.0898602			-0.0093115
MAPK1IP1L	mitogen-activated protein kinase 1 interacting protein 1 like				0.0167086	-0.0100859			0.0333059
MAPK3	mitogen-activated protein kinase 3		-0.0417032
MAPK6	mitogen-activated protein kinase 6			0.122211
MAPKAPK5-AS1	mapkapk5 antisense rna 1				-0.00711536		0.00445376	-0.021493							0.0103679
MAPRE1	microtubule associated protein rp/eb family member 1					0.0686595	-0.0398969	0.0239853	-0.0108043		-0.114774				0.0231481
MARCH6	membrane associated ring-ch-type finger 6					-0.0245916			-0.000297109		-0.0666716
MARCH7	membrane associated ring-ch-type finger 7				0.112824	-0.0187338	-0.0382379		0.00019439		0.172579		-0.0200933
MARCKS	myristoylated alanine rich protein kinase c substrate	0.0671867		0.0467787
MARCKSL1	marcks like 1					-0.0161587	0.00646418						-0.0210586	-0.0092681
MARK3	microtubule affinity regulating kinase 3			-0.0556268		-0.00152191			-0.0652022
MAT2B	methionine adenosyltransferase 2b				-0.0105511	0.0126484	-0.0439777			-0.0315347			-0.0218417	-0.01792
MATK	megakaryocyte-associated tyrosine kinase										-0.028606
MAU2	mau2 sister chromatid cohesion factor			0.0776627
MAVS	mitochondrial antiviral signaling protein			0.0913298
MAX	myc associated factor x	0.00894688			-0.0267527		-0.0412712		-0.00722784		-0.0341496			-0.0175244	-0.00493214
MAZ	myc associated zinc finger protein				-0.027135						-0.0337044
MBD4	methyl-cpg binding domain 4					-0.00721186								-0.0127126
MBD5	methyl-cpg binding domain protein 5			0.114221	-0.0459822
MBIP	map3k12 binding inhibitory protein 1			-0.065968
MBNL1	muscleblind like splicing regulator 1	0.00316259					0.0767704		-0.0444888	0.128928			-0.0231433	-0.0169227		-0.0247032
MBP	myelin basic protein	-0.0304773	-0.0692796			-0.0492139	0.00225002		-0.00302895		-0.0570089		-0.0331585
MCL1	mcl1 apoptosis regulator								-0.0174956	0.00769785					0.0395051
MCMBP	minichromosome maintenance complex binding protein		0.0347575
MCRIP1	mapk regulated corepressor interacting protein 1								-0.0106764						-0.0108976
MCTP2	multiple c2 and transmembrane domain containing 2														-0.00208421
MCTS1	malignant t-cell amplified sequence 1				-0.0232122						0.0300503				-0.00109359
MCUB	mitochondrial calcium uniporter dominant negative subunit beta				-0.0220996					0.0172979	0.000536396
MCUR1	mitochondrial calcium uniporter regulator 1															0.0533032
MDFIC	myod family inhibitor domain containing		-0.0509607	0.0476679							-0.0175378
MDH1	malate dehydrogenase 1						-0.0143821	0.0190509		-0.0129443	0.021128				-0.00754493
MDH2	malate dehydrogenase 2	0.0352317				0.0199208	0.000862076		-0.00970724					-0.135744
MDM4	mdm4 regulator of p53				0.00318766	-0.0183131	0.00712955		0.00615327	0.00652586	-0.00966049		-0.0398397	-0.0756183
MEA1	male-enhanced antigen 1					-0.000996075							-0.0159514		-0.00132312
MEAF6	myst/esa1 associated factor 6	-0.0116964			-0.289398		-0.0124644							0.0279498
MECP2	methyl-cpg binding protein 2				-0.0232777	0.0119019			0.0199527	-0.0114349	0.0271399				-0.0326234
MED10	mediator complex subunit 10					0.00528414			-0.0309027		-0.226161				0.00203865
MED13	mediator complex subunit 13			-0.097274
MED13L	mediator complex subunit 13l		0.04793
MED15	mediator complex subunit 15				-0.0250101
MED17	mediator complex subunit 17			0.0333161		-0.0157388							-0.0514079
MED24	mediator complex subunit 24			-0.0161892
MED28	mediator complex subunit 28	0.0996377	-0.040319								0.0264414
MED30	mediator complex subunit 30		-0.00189973				0.00453582				0.00672629		-0.0294519	-0.0222629
MED4	mediator complex subunit 4								-0.00176521	0.00927712	-0.00709153
MED6	mediator complex subunit 6				0.0169748	-0.0248506			0.0164047		-0.00894438		-0.00426624
MED7	mediator complex subunit 7			-0.101284
MEF2A	myocyte enhancer factor 2a		-0.00783526
MEF2C	myocyte enhancer factor 2c	0.0173378												-0.00492221
MEGF9	multiple egf like domains 9	0.00548771	-0.150837
MESD	mesoderm development lrp chaperone					-0.11366
MEST	mesoderm specific transcript			0.141879
METAP2	methionyl aminopeptidase 2				-0.0433733		0.0143576		-0.00531993					0.0150849
METTL21A	methyltransferase like 21a		-0.000609676
METTL23	methyltransferase like 23					0.025946	-0.00060676	0.0503851							-0.00504566
METTL26	methyltransferase like 26				-0.0146851		-0.0299291		0.0153455	0.0139704	-0.134683		-0.017304
METTL5	methyltransferase like 5			0.0282463	-0.0214261		-0.0252074	0.0131004	0.0338604		-0.0186338
METTL7A	methyltransferase like 7a	0.0109451											0.0103036
METTL8	methyltransferase like 8												-0.0296288
METTL9	methyltransferase like 9						0.000312424		-0.0245521			-0.0310275			-0.0266612
MFAP1	microfibril associated protein 1			0.0368107
MFAP3L	microfibril associated protein 3 like															0.0221775
MFF	mitochondrial fission factor				-0.0383401	-0.0354785			-0.000491614	0.00420577	-0.0465728		-0.00548838	-0.00659932
MFNG	mfng o-fucosylpeptide 3-beta-n-acetylglucosaminyltransferase				-0.0269138	0.00783601			0.00334929
MFSD10	major facilitator superfamily domain containing 10				-0.0615079	0.0124044						0.123244
MFSD12	major facilitator superfamily domain containing 12			-0.0433768
MFSD13A	major facilitator superfamily domain containing 13a			-0.0749734
MFSD14B	major facilitator superfamily domain containing 14b		-0.013614	-0.124083
MFSD14C	major facilitator superfamily domain containing 14c			0.00435235
MGAT1	alpha-1	-0.0131741				0.0202479									0.0076158
MGAT4A	alpha-1						-0.00141525		0.015187
MGLL	monoglyceride lipase															-0.00321728
MGME1	mitochondrial genome maintenance exonuclease 1			-0.00119242
MGMT	o-6-methylguanine-dna methyltransferase					-0.023459					-0.0158252				0.150391
MGST1	microsomal glutathione s-transferase 1	0.0191677
MGST3	microsomal glutathione s-transferase 3	0.00595451				-0.0579844	-0.00503262		-0.0290343				-0.0381343	0.00787405
MHENCR	melanoma highly expressed competing endogenous lncrna for mir-425 and mir-489			-0.00571588	-0.0253001	-0.0169216	-0.0140703				-0.0112825		-0.021854	0.002563
MIAT	myocardial infarction associated transcript									-0.0404969
MIB2	mindbomb e3 ubiquitin protein ligase 2									-0.00474889	-0.0275723				0.030998
MICA	mhc class i polypeptide-related sequence a			0.00202392
MICAL3	microtubule associated monooxygenase													0.0157287
MICU2	mitochondrial calcium uptake 2								-0.0218341
MIDN	midnolin														-0.0140755
MIEN1	migration and invasion enhancer 1	0.0166085			0.0819054			-0.032836	0.00334946	0.0131887	0.0185841
MIER1	mier1 transcriptional regulator					0.00101823
MIER2	mier family member 2			-0.0107525
MIF	macrophage migration inhibitory factor	-0.0116678													0.00193573
MIIP	migration and invasion inhibitory protein		-0.0256331										0.000574085
MINOS1	mitochondrial inner membrane organizing system 1				0.00410288	-0.038108	-0.0127951							-0.0869107
MIR4435-2HG	mir4435-2 host gene									-0.0398054
MIS18BP1	mis18 binding protein 1											0.322764		-0.0293377
MITD1	microtubule interacting and trafficking domain containing 1					5.06231e-05	-0.000109858				-0.0956748
MKLN1	muskelin 1		-0.0516289
MKRN1	makorin ring finger protein 1				0.0377634	-0.0394705	0.00367637	-0.0100529	-0.0063297	0.0832096	-0.0437585		0.0208319	-0.0215028	-0.0209422
MLF2	myeloid leukemia factor 2				0.0356471	-0.0496121							-0.00504421		-0.0162093
MLH3	mutl homolog 3															-0.0211483
MLLT10	mllt10 histone lysine methyltransferase dot1l cofactor			0.0412136
MLLT3	mllt3 super elongation complex subunit						-0.01076
MLLT6	mllt6			-0.0354686
MMADHC	metabolism of cobalamin associated d	0.0216357	-0.0726865			-0.0132468	-0.0151384		0.00577392		-0.030133	-0.0510104	0.0141033		-0.0243185
MMD	monocyte to macrophage differentiation associated			-0.0717455
MMP24OS	mmp24 opposite strand	0.0335884				-0.0149115						0.00365151
MMP25-AS1	mmp25 antisense rna 1														-0.00660366
MOAP1	modulator of apoptosis 1					-0.00729976			0.0186628
MOB1A	mob kinase activator 1a				-0.0403338				-0.00947748	0.0241745				-0.0644479
MOB2	mob kinase activator 2				-0.0182602	-0.0113929										-0.00896309
MOB3A	mob kinase activator 3a			0.0122092
MOB4	mob family member 4					-0.0242853					0.00821028		-0.020529
MON1B	mon1 homolog b			0.0351346
MORF4L2	mortality factor 4 like 2					-0.0181225					-0.00510693
MOSPD1	motile sperm domain containing 1											-0.0536159
MOSPD2	motile sperm domain containing 2			-0.0502539
MPC1	mitochondrial pyruvate carrier 1										0.00761902
MPC2	mitochondrial pyruvate carrier 2								0.0304808		-0.019606		-0.00293171		0.0265516
MPG	n-methylpurine dna glycosylase							-0.00141017
MPHOSPH8	m-phase phosphoprotein 8						-0.0130443
MPLKIP	m-phase specific plk1 interacting protein	-0.0197198					0.0162312		0.0093537					0.0105137	-0.113011
MRFAP1	morf4 family associated protein 1	0.00482875					0.00678737		0.0180865						-0.0188942
MROH1	maestro heat like repeat family member 1			0.00591403
MRPL1	mitochondrial ribosomal protein l1				-0.0193592	-0.0410939			0.0132029
MRPL11	mitochondrial ribosomal protein l11				-0.0288653				-0.0299237		-0.00909393
MRPL13	mitochondrial ribosomal protein l13		-0.0105672
MRPL14	mitochondrial ribosomal protein l14				-0.0682493	-0.00946598			0.00440016
MRPL18	mitochondrial ribosomal protein l18					0.0226533		-0.0500898					-0.0405094
MRPL20	mitochondrial ribosomal protein l20					-0.0207512	-0.00519178	-0.0532198
MRPL21	mitochondrial ribosomal protein l21					-0.00745053			-0.00138572
MRPL22	mitochondrial ribosomal protein l22							-0.0401361					-0.0258604
MRPL23	mitochondrial ribosomal protein l23	-0.00543912			-0.0326384	-0.00497582	0.00549475	0.0828624	0.0466319		-0.0425077		0.0317819
MRPL3	mitochondrial ribosomal protein l3					-0.0151968			-0.00441261
MRPL33	mitochondrial ribosomal protein l33					-0.0281659	-0.0157771	-0.00814517		0.0318545	-0.0195249				0.00896484
MRPL34	mitochondrial ribosomal protein l34								0.0232213	-0.00137429
MRPL36	mitochondrial ribosomal protein l36			-0.0230367
MRPL39	mitochondrial ribosomal protein l39			-0.170969
MRPL4	mitochondrial ribosomal protein l4		-0.0467094
MRPL40	mitochondrial ribosomal protein l40								-0.000923483
MRPL41	mitochondrial ribosomal protein l41	0.0119516								-0.0176331	-0.032414
MRPL42	mitochondrial ribosomal protein l42					-0.00482585					-0.0158025		-0.0285996
MRPL43	mitochondrial ribosomal protein l43							-0.0285472	-0.0184139
MRPL44	mitochondrial ribosomal protein l44												-0.0145754
MRPL47	mitochondrial ribosomal protein l47				-0.092179	-0.0163024		-0.0108602	-0.0127811						-0.0233712
MRPL48	mitochondrial ribosomal protein l48			0.00259456					0.0405222
MRPL51	mitochondrial ribosomal protein l51	0.00149023	0.032303			0.032113	-0.0678076		0.00296808		0.0158586
MRPL52	mitochondrial ribosomal protein l52				-0.175683		0.0110488	0.0350461	-0.0153213					0.00741201	0.00654383
MRPL54	mitochondrial ribosomal protein l54	0.0395186					-0.0159369				0.000512647				-0.0189551
MRPL55	mitochondrial ribosomal protein l55					-0.00524431	-0.0159159	-0.0446724	0.0238053		-0.0232374				-0.00087673
MRPL57	mitochondrial ribosomal protein l57	0.0087614					-0.0189031	-0.00368819					-0.0319225	-0.0212248
MRPL9	mitochondrial ribosomal protein l9					-0.0156496			-0.00729279
MRPS10	mitochondrial ribosomal protein s10			-0.0465078											0.0566198
MRPS12	mitochondrial ribosomal protein s12										-0.00137641
MRPS14	mitochondrial ribosomal protein s14		-0.000254603
MRPS15	mitochondrial ribosomal protein s15										0.0803471		0.00926185	0.000602709
MRPS18B	mitochondrial ribosomal protein s18b					-0.0118743	0.0210847		0.00625019					0.0102678
MRPS18C	mitochondrial ribosomal protein s18c				-0.0415115	0.00702204	-0.00126883		-0.00607081		-0.0636865
MRPS21	mitochondrial ribosomal protein s21				-0.0394719	-0.0199141								0.00162028	-0.0305075
MRPS26	mitochondrial ribosomal protein s26			-0.0989909	0.00998879				-0.0452857
MRPS30	mitochondrial ribosomal protein s30							0.0105425	0.0401563
MRPS31	mitochondrial ribosomal protein s31					-0.0221681	-0.00439613
MRPS33	mitochondrial ribosomal protein s33				-0.00222097		0.000308702		-0.00869987
MRPS34	mitochondrial ribosomal protein s34	0.0112041					-0.0242528	0.0244331
MRPS35	mitochondrial ribosomal protein s35					0.0237133	-0.0292071						-0.00101901
MRPS36	mitochondrial ribosomal protein s36	0.0812656			-0.0121126	0.000840191					0.0116682				-0.00517097
MRPS5	mitochondrial ribosomal protein s5					-0.00846196	0.0167951						-0.0346519
MRPS6	mitochondrial ribosomal protein s6	0.017378			-0.00614236	-0.0330852	-0.0183089	0.0240537			0.0272376
MRPS7	mitochondrial ribosomal protein s7				-0.0121689	-0.0292908		-0.00726884			0.0056888		-0.0538994
MRPS9	mitochondrial ribosomal protein s9							-0.0587317
MSL3	male-specific lethal 3 homolog	-0.0254996	-0.065962			-0.00246485	-0.0548641	-0.0176776	0.00248561
MSN	moesin						-0.00927126							-0.012746
MT-CO1	mitochondrially encoded cytochrome c oxidase i													0.0150265
MT-CO2	mitochondrially encoded cytochrome c oxidase ii	0.0205976				-0.0287946	0.028302			0.0315462					-0.00436155
MT-CYB	mitochondrially encoded cytochrome b									0.00392041	-0.0242234
MT-ND1	mitochondrially encoded nadh:ubiquinone oxidoreductase core subunit 1					0.00103109				-0.00202456
MT-ND3	mitochondrially encoded nadh:ubiquinone oxidoreductase core subunit 3		-0.0858604				-0.00468938
MT-ND4	mitochondrially encoded nadh:ubiquinone oxidoreductase core subunit 4					-0.00331231	-0.017918			0.0222566
MT-ND4L	mitochondrially encoded nadh:ubiquinone oxidoreductase core subunit 4l				0.0089593	-0.0225694				-0.0239886	0.00562554
MT-ND5	mitochondrially encoded nadh:ubiquinone oxidoreductase core subunit 5									-0.0034084
MT-ND6	mitochondrially encoded nadh:ubiquinone oxidoreductase core subunit 6		-0.0285363	-0.0556472		-0.0187621	-0.00403966		-0.00425756		0.00881927
MT1F	metallothionein 1f								0.0169833
MT1X	metallothionein 1x	0.0201003			0.0244735		0.0120398	-0.0764045			-0.0805886
MTA3	metastasis associated 1 family member 3			-0.105393
MTCH1	mitochondrial carrier 1					-0.0120495			0.016816
MTDH	metadherin					-0.0121176	0.0312898							-0.0389121
MTERF4	mitochondrial transcription termination factor 4				-0.0208081	-0.00583343	-0.0173597		-0.00321523
MTF1	metal regulatory transcription factor 1		-0.0443826
MTF2	metal response element binding transcription factor 2				-0.0149755	-0.0231572	0.0183537		-0.00522009		-0.0599618		-0.0940101
MTFR1L	mitochondrial fission regulator 1 like															-0.0349398
MTIF3	mitochondrial translational initiation factor 3	-0.00227136				-0.0116129	-0.016346		-0.00344355		-0.0271674
MTMR11	myotubularin related protein 11		-0.061465
MTMR12	myotubularin related protein 12			-0.122613
MTMR3	myotubularin related protein 3		-0.0139286
MTPN	myotrophin					-0.0345087			0.0024301	-0.00216341	-0.0616531			0.0384924		-0.0234568
MTRNR2L12	mt-rnr2 like 12											-0.0554454
MTSS1	mtss i-bar domain containing 1												-0.101864
MTURN	maturin															0.00687188
MTX2	metaxin 2			0.0621527
MUC20-OT1	muc20 overlapping transcript					-0.00501034	-0.00819128		0.0167928		-0.0523838		-0.0349792
MVP	major vault protein					-0.0210993			-0.0037013
MXD1	max dimerization protein 1	0.00727852
MXD4	max dimerization protein 4		0.0137027
MXI1	max interactor 1					-0.0212571
MYADM	myeloid associated differentiation marker										0.00133432
MYBL1	myb proto-oncogene like 1				0.0190432					0.0029061
MYC	myc proto-oncogene					-0.0154212					0.0113118			0.0221178
MYCBP2	myc binding protein 2	-0.0153467			-0.0387656	-0.0202955				-0.0643266	-0.0108443				0.0372702
MYCL	mycl proto-oncogene			-0.0332231
MYDGF	myeloid derived growth factor						-0.0332051		0.00528047
MYH9	myosin heavy chain 9	0.0590568				0.0551677			-0.0391777			-0.0516805				-0.0820461
MYL4	myosin light chain 4											0.0695322				-0.0200316
MYLIP	myosin regulatory light chain interacting protein						-0.0426029	-0.00698696	0.0109176	-0.00890297	-0.0154902	-0.0193603			-0.0253618
MYLK	myosin light chain kinase															-0.0170262
MYO1F	myosin if					-0.00460572
MYO1G	myosin ig				0.0699689						-0.0304275	-0.230628	-0.12584	0.0104422
MYO5A	myosin va			-0.0580722
MYO9B	myosin ixb	0.00233489
MYOM2	myomesin 2														-0.0154721
MYZAP	myocardial zonula adherens protein															0.0459765
MZB1	marginal zone b and b1 cell specific protein												-0.0285082
MZT1	mitotic spindle organizing protein 1												-0.0216541
MZT2A	mitotic spindle organizing protein 2a		-0.0385137							-0.0264764	-0.00829415
N4BP2L1	nedd4 binding protein 2 like 1					-0.0762501	0.00901771		-0.0308463		-0.134143		-0.00626		-0.00383453	0.0245761
NAA10	n-alpha-acetyltransferase 10					0.0153105			0.00659251	-0.00683056					0.0158179
NAA16	n-alpha-acetyltransferase 16								-0.0175992
NAA20	n-alpha-acetyltransferase 20										-0.00222278
NAA38	n-alpha-acetyltransferase 38	0.0163822			-0.0373899						0.0243402				-0.0510328
NAA50	n-alpha-acetyltransferase 50		-0.0245662										-0.0351529
NAAA	n-acylethanolamine acid amidase	0.0233365				-0.0117079						0.0521425	-0.0448065
NABP2	nucleic acid binding protein 2			-0.0393068
NAE1	nedd8 activating enzyme e1 subunit 1					-0.012027		0.025306
NAGK	n-acetylglucosamine kinase												0.00125044
NAP1L1	nucleosome assembly protein 1 like 1										0.0269303
NAP1L4	nucleosome assembly protein 1 like 4				-0.0875728		0.000485603					0.0033705			-0.0236938
NAPA	nsf attachment protein alpha				-0.0329491				-0.0106349			0.0264782
NAPRT	nicotinate phosphoribosyltransferase	0.000547963				0.00406807
NARFL	nuclear prelamin a recognition factor like			0.023673
NARS	asparaginyl-trna synthetase	-0.0196258		0.0746724	-0.0222109	-0.0186384			0.00799639		-0.0198171
NASP	nuclear autoantigenic sperm protein					-0.0234953	0.00609832							-0.0148601
NAT9	n-acetyltransferase 9 (putative)			0.0956684
NAXE	nad(p)hx epimerase		-0.0209129								-0.0876423				-0.0753041
NBDY	negative regulator of p-body association				-0.0363853	-0.0181002	-0.00991685							0.000241321	-0.00289651
NBEAL1	neurobeachin like 1			0.00838139
NBN	nibrin			-0.0192497
[truncated: 1,761 more rows]
