# Supplementary material for: Single Cell Transcriptomics Implicate Novel Monocyte and T Cell Immune Dysregulation in Sarcoidosis
Source: Front Immunol. 2020 Dec 8;11:567342. doi: 10.3389/fimmu.2020.567342 (PMC7753017; doi:10.3389/fimmu.2020.567342)
Supplement: Supplementary file 2 [file DataSheet_1.zip › Supplementary Table 3.xlsx]

## Sheet: S3 - URs
Table S3: Predicted upstream regulators of CD14 monocyte, CD16 monocyte, and Early T Effector cells
Cell Type	Upstream Regulator	Expr Log Ratio	Molecule Type	Predicted Activation State	Activation z-score	p-value of overlap
CD14 monocytes	IL4		cytokine	Activated	4.001	0.000537
CD14 monocytes	Vegf		group	Activated	3.715	0.00113
CD14 monocytes	cisplatin		chemical drug	Activated	3.69	3.77e-05
CD14 monocytes	STAT3		transcription regulator	Activated	3.317	8.68e-07
CD14 monocytes	TLR3		transmembrane receptor	Activated	3.232	0.00418
CD14 monocytes	HGF		growth factor	Activated	3.116	0.03
CD14 monocytes	IL2		cytokine	Activated	2.985	7.35e-08
CD14 monocytes	etoposide		chemical drug	Activated	2.912	0.00367
CD14 monocytes	CG		complex	Activated	2.823	0.000182
CD14 monocytes	CD24		other	Activated	2.818	0.00107
CD14 monocytes	lipopolysaccharide		chemical drug	Activated	2.799	3.87e-19
CD14 monocytes	IFNA2		cytokine	Activated	2.698	7.34e-05
CD14 monocytes	tretinoin		chemical - endogenous mammalian	Activated	2.692	2.22e-07
CD14 monocytes	FOXO3		transcription regulator	Activated	2.653	7.79e-10
CD14 monocytes	RAC1		enzyme	Activated	2.63	0.00671
CD14 monocytes	TP63		transcription regulator	Activated	2.576	0.0116
CD14 monocytes	NFE2L2		transcription regulator	Activated	2.57	0.00211
CD14 monocytes	MIF	-0.012	cytokine	Activated	2.566	0.0271
CD14 monocytes	NFKBIA		transcription regulator	Activated	2.52	2.67e-06
CD14 monocytes	SMARCA4		transcription regulator	Activated	2.517	1.31e-06
CD14 monocytes	VEGFA		growth factor	Activated	2.464	0.006
CD14 monocytes	IL12 (complex)		complex	Activated	2.445	0.0268
CD14 monocytes	MAPK3		kinase	Activated	2.433	0.00457
CD14 monocytes	IL17A		cytokine	Activated	2.429	1.8e-05
CD14 monocytes	metribolone		chemical reagent	Activated	2.419	2.3e-05
CD14 monocytes	NFkB (complex)		complex	Activated	2.389	7.87e-05
CD14 monocytes	IKBKG		kinase	Activated	2.364	2.51e-05
CD14 monocytes	GATA2		transcription regulator	Activated	2.359	0.00499
CD14 monocytes	TSH		complex	Activated	2.349	0.00467
CD14 monocytes	MAPK14		kinase	Activated	2.345	5.27e-05
CD14 monocytes	RELA		transcription regulator	Activated	2.339	6.18e-05
CD14 monocytes	LIF		cytokine	Activated	2.326	1.86e-05
CD14 monocytes	PPARGC1A		transcription regulator	Activated	2.276	0.0127
CD14 monocytes	ERBB2		kinase	Activated	2.236	0.0105
CD14 monocytes	FBXO32		enzyme	Activated	2.236	0.0491
CD14 monocytes	IL6		cytokine	Activated	2.232	1.33e-05
CD14 monocytes	STAT1	-0.069	transcription regulator	Activated	2.229	7.09e-05
CD14 monocytes	carbon tetrachloride		chemical toxicant	Activated	2.208	0.00617
CD14 monocytes	IKBKB		kinase	Activated	2.202	0.000198
CD14 monocytes	PI3K (complex)		complex	Activated	2.2	2.97e-06
CD14 monocytes	TGFB1		growth factor	Activated	2.19	2.26e-10
CD14 monocytes	Insulin		group	Activated	2.19	0.0426
CD14 monocytes	TNFRSF1A	0.019	transmembrane receptor	Activated	2.18	0.0393
CD14 monocytes	NFYA		transcription regulator	Activated	2.177	0.000217
CD14 monocytes	PPARA		ligand-dependent nuclear receptor	Activated	2.16	0.00167
CD14 monocytes	Ins1		other	Activated	2.133	0.0172
CD14 monocytes	MET		kinase	Activated	2.121	0.0128
CD14 monocytes	forskolin		chemical toxicant	Activated	2.095	7.55e-06
CD14 monocytes	thapsigargin		chemical toxicant	Activated	2.095	0.0205
CD14 monocytes	FOXO1		transcription regulator	Activated	2.09	0.000116
CD14 monocytes	ANXA1		enzyme	Activated	2.087	0.0027
CD14 monocytes	cigarette smoke		chemical toxicant	Activated	2.083	0.00122
CD14 monocytes	C3		peptidase	Activated	2.079	0.000125
CD14 monocytes	Ca2+		chemical - endogenous mammalian	Activated	2.066	0.00199
CD14 monocytes	EGFR		kinase	Activated	2.063	1.47e-07
CD14 monocytes	fulvestrant		chemical drug	Activated	2.051	0.0148
CD14 monocytes	MAP2K1		kinase	Activated	2.045	0.00234
CD14 monocytes	E. coli B5 lipopolysaccharide		chemical - endogenous non-mammalian	Activated	2.035	4.54e-06
CD14 monocytes	ATF4		transcription regulator	Activated	2.02	0.00596
CD14 monocytes	cycloheximide		chemical reagent	Activated	2.001	1.32e-05
CD14 monocytes	ADIPOR1		transmembrane receptor	Activated	2	0.00162
CD14 monocytes	ENG		transmembrane receptor	Activated	2	0.0145
CD14 monocytes	UCN-01		chemical drug	Inhibited	-2	0.000261
CD14 monocytes	selenomethylselenocysteine		chemical - endogenous mammalian	Inhibited	-2	0.00162
CD14 monocytes	Hbb-b2		other	Inhibited	-2	0.00449
CD14 monocytes	5-fluorouracil		chemical drug	Inhibited	-2.013	2.7e-05
CD14 monocytes	miR-124-3p (and other miRNAs w/seed AAGGCAC)		mature microRNA	Inhibited	-2.12	0.0222
CD14 monocytes	PTEN	-0.01	phosphatase	Inhibited	-2.126	3.29e-05
CD14 monocytes	Hbb-b1		transporter	Inhibited	-2.137	1.99e-06
CD14 monocytes	niacinamide		chemical - endogenous mammalian	Inhibited	-2.138	0.00123
CD14 monocytes	RICTOR		other	Inhibited	-2.168	1.42e-08
CD14 monocytes	CST5		other	Inhibited	-2.183	0.00035
CD14 monocytes	topotecan		chemical drug	Inhibited	-2.183	0.0364
CD14 monocytes	diphenyleneiodonium		chemical reagent	Inhibited	-2.192	0.0137
CD14 monocytes	CFTR		ion channel	Inhibited	-2.2	0.0147
CD14 monocytes	silibinin		chemical drug	Inhibited	-2.202	0.00713
CD14 monocytes	PP2/AG1879 tyrosine kinase inhibitor		chemical - kinase inhibitor	Inhibited	-2.213	0.0491
CD14 monocytes	NQO1		enzyme	Inhibited	-2.236	0.00192
CD14 monocytes	ETV6-RUNX1		fusion gene/product	Inhibited	-2.418	6.05e-10
CD14 monocytes	ZFP36		transcription regulator	Inhibited	-2.429	0.00584
CD14 monocytes	torin1		chemical reagent	Inhibited	-2.447	0.000109
CD14 monocytes	napabucasin		chemical drug	Inhibited	-3	1.88e-05
CD16 monocytes	CSF3		cytokine	Inhibited	-2.408	0.039
ETE	miR-155-5p (miRNAs w/seed UAAUGCU)		mature microRNA	Activated	4.371	5.82e-06
ETE	ST1926		chemical drug	Activated	3.448	1.59e-05
ETE	let-7		microRNA	Activated	3.361	0.00256
ETE	CD 437		chemical drug	Activated	3.158	4.56e-05
ETE	miR-124-3p (and other miRNAs w/seed AAGGCAC)		mature microRNA	Activated	2.859	9.09e-05
ETE	NKX2-3		transcription regulator	Activated	2.684	0.0472
ETE	IRF4		transcription regulator	Activated	2.608	9.19e-07
ETE	miR-30c-5p (and other miRNAs w/seed GUAAACA)		mature microRNA	Activated	2.555	0.0442
ETE	17-alpha-ethinylestradiol		chemical drug	Activated	2.433	0.0374
ETE	PNPT1		enzyme	Activated	2.4	0.012
ETE	26s Proteasome		complex	Activated	2.303	0.00225
ETE	ETV6-RUNX1		fusion gene/product	Activated	2.246	0.00133
ETE	FHIT		enzyme	Activated	2.224	0.00918
ETE	R-WIN 55,212		chemical reagent	Activated	2.222	0.00533
ETE	NDRG1		kinase	Activated	2.213	0.0131
ETE	mir-210		microRNA	Activated	2.19	0.03
ETE	MYCN		transcription regulator	Activated	2.173	0.00384
ETE	MK2206		chemical drug	Activated	2	0.0016
ETE	RPSA		translation regulator	Activated	2	0.0269
ETE	TLR7/8		group	Inhibited	-2	0.0199
ETE	JAK		group	Inhibited	-2	0.024
ETE	3M-011		chemical reagent	Inhibited	-2	0.0368
ETE	CpG oligonucleotide		chemical drug	Inhibited	-2.003	0.0249
ETE	IL5		cytokine	Inhibited	-2.038	0.000894
ETE	TNFSF13B		cytokine	Inhibited	-2.095	0.00447
ETE	Hbb-b1		transporter	Inhibited	-2.111	0.000882
ETE	PIK3R1		kinase	Inhibited	-2.112	0.0017
ETE	1,2-dithiol-3-thione		chemical reagent	Inhibited	-2.142	0.00118
ETE	IL21		cytokine	Inhibited	-2.173	0.00866
ETE	HSF2		transcription regulator	Inhibited	-2.236	0.00267
ETE	aldesleukin		biologic drug	Inhibited	-2.236	0.0365
ETE	Firre		other	Inhibited	-2.333	0.00422
ETE	IFNA2		cytokine	Inhibited	-2.34	8.29e-06
ETE	Ifn gamma		complex	Inhibited	-2.345	0.014
ETE	lactacystin		chemical - protease inhibitor	Inhibited	-2.37	0.00184
ETE	MAVS		other	Inhibited	-2.412	0.0179
ETE	tunicamycin		chemical - endogenous non-mammalian	Inhibited	-2.416	0.00181
ETE	IRF1		transcription regulator	Inhibited	-2.416	0.0302
ETE	Z-LLL-CHO		chemical - protease inhibitor	Inhibited	-2.425	2.57e-05
ETE	2-amino-1-methyl-6-phenylimidazo-4-5-b-pyridine		chemical toxicant	Inhibited	-2.53	6.32e-06
ETE	CD40LG		cytokine	Inhibited	-2.553	4.27e-09
ETE	SMARCA4		transcription regulator	Inhibited	-2.596	0.013
ETE	resiquimod		chemical drug	Inhibited	-2.611	0.00177
ETE	testosterone		chemical - endogenous mammalian	Inhibited	-2.645	0.026
ETE	DOCK8		other	Inhibited	-2.646	0.0166
ETE	NFkB (complex)		complex	Inhibited	-2.755	0.0177
ETE	ZAP70		kinase	Inhibited	-2.813	0.00181
ETE	AGN194204		chemical drug	Inhibited	-2.828	0.000488
ETE	CD247		transmembrane receptor	Inhibited	-2.828	0.00306
ETE	lipopolysaccharide		chemical drug	Inhibited	-3.013	0.00759
ETE	STAT4		transcription regulator	Inhibited	-3.036	0.0138
ETE	Ige		complex	Inhibited	-3.192	0.00244
ETE	IFNL1		cytokine	Inhibited	-3.302	0.000451
ETE	IRF3	-0.079	transcription regulator	Inhibited	-3.353	0.000894
ETE	IFNG		cytokine	Inhibited	-3.425	0.00122
ETE	IRF7		transcription regulator	Inhibited	-3.494	0.00102
ETE	poly rI:rC-RNA		biologic drug	Inhibited	-3.651	0.000779
ETE	Interferon alpha		group	Inhibited	-3.811	0.000197
ETE	CD3		complex	Inhibited	-4.243	5.81e-08
