# Supplementary material for: Single Cell Transcriptomics Implicate Novel Monocyte and T Cell Immune Dysregulation in Sarcoidosis
Source: Front Immunol. 2020 Dec 8;11:567342. doi: 10.3389/fimmu.2020.567342 (PMC7753017; doi:10.3389/fimmu.2020.567342)
Supplement: Supplementary file 2 [file DataSheet_1.zip › Supplementary Table 4.xlsx]

## Sheet: S4 - anergy genes
Table S4: lnFC values of anergy-associated genes DE in T cell subsets between sarcoidosis patients and controls
Gene	ETE	CD4 naïve T	CD4 memory T	CD8 naïve T	Cytotoxic T	Treg	Reference
ACTN4							(45)
ACTR2	0.0072776	0.00696796	0.00653285				(46)
ADAR	-0.056325		0.000977191	-0.0480301	0.0368041		(46)
ADORA2A							(45)
ADORA2B							(45)
AGT							(45)
AKAP13	-0.0496565	-0.0129142	-0.023168		-0.00450885		(46)
ALCAM							(44)
ALKBH7	-0.158255		-0.0151207				(46)
ANGPTL2							(45)
ANKRD11	-0.0136444	0.00538239			-0.0258167	-0.0216222	(46)
ANKRD28							(45)
ANKRD44	0.057668	-0.0158993		-0.03514	-0.0156732		(46)
ANP32A	-0.0134931	-0.0320166		-0.0289491	0.00459439		(44, 45)
ANP32D							(44)
ANXA2							(44)
ANXA4							(44)
APBB1IP	0.045428	0.0229021					(46)
ARFGEF1	-0.0335025						(46)
ARFIP1							(45)
ARHGAP30	-0.00312108	-0.00106265	0.00305677		0.00734725		(46)
ARHGEF1	-0.0511585		-0.00786288				(46)
ARID5A	-0.0401264			0.0108601			(46)
ARID5B	-0.0231808	-0.0105458					(46)
ASH1L	-0.0120951	0.0125574		0.00911359			(46)
ATF3							(44)
ATF4	-0.013881	-0.0164215					(44)
ATP5F1B						0.0335453	(44)
AZIN1							(44)
B4GALNT1							(44)
BCL11B	-0.0247318	-0.018534	0.0198893	-0.0261239			(46)
BCL2A1							(44)
BCL2L1							(44)
BIRC6	-0.0125128						(46)
BLOC1S2	-0.0266453		-0.0184797				(46)
BMI1							(44)
BNIP3		-0.00423721		0.00684617			(45)
BRD4	0.0614888		0.00932645				(46)
BTF3L4	-0.017299	-0.0130944	0.112685	-0.00550976			(46)
BTG3							(44)
C1QBP			-0.0201909		-0.035279		(44)
CAMK4	-0.00394917	-0.00263899	-0.00192005	-0.00835905		-0.0466988	(46)
CAPG			-0.00147083				(44)
CASP4		-0.0292316					(45)
CAT							(44)
CCL1							(45)
CCL15							(44)
CCL15-CCL14							(44)
CCL18							(44)
CCL23							(44)
CCL3							(44)
CCL3L1							(44)
CCL3L3							(44)
CCL4	-0.0382463						(44, 45)
CCL4L2							(44)
CCM2	-0.0336765	0.00560969	-0.0468003				(46)
CCND2	-0.0448455		-0.0145071				(44, 45)
CCR7	-0.0317304	-0.000498146	-0.0119736				(46)
CCRN4L							(45)
CCT2	-0.018437	-0.00939532		0.0114731			(44)
CCT5							(44)
CCT6A			-0.00867892		0.0647262	-0.0231986	(44)
CCT7	-0.0554638				0.0265759		(44)
CD2							(44)
CD3E							(44)
CD44							(44)
CD47		-0.0105266		0.0290152	-0.0142147		(44)
CD48							(44)
CD53							(44)
CD6				-0.00693076	-0.0118816	0.0250615	(44)
CD81							(44)
CD84	-0.0405846				-0.013304		(46)
CD97							(45)
CDC14A							(45)
CDK2AP1							(44)
CDKN1A							(44)
CDKN1B	0.00922607	0.00809505	-0.0110883				(46)
CDKN2C							(44)
CISH							(44)
CLECSF9							(45)
CLK1	-0.0317268	-0.0255644	-0.0369949	0.0166155			(44)
CNOT4	-0.0761646						(46)
COMMD3-BMI1							(44)
COQ10B	-0.00776836					-0.00362529	(46)
CRABP2							(44)
CSF1							(44, 45)
CSF2							(44)
CSK	-0.0439663	-0.0112435	-0.0156509	-0.00321685			(46)
CSNK1A1	0.273065	0.00690526	-0.0517467	-0.0245073		0.0265731	(46)
CSNK2A1	-0.0225683						(46)
CST3							(44)
CTSA	-0.0404555		-0.0276576				(44)
CTSE							(45)
CXCR3	-0.0602698						(46)
DCXR	-0.045614	-0.0228394	-0.00378042	-0.00215297		0.0319108	(46)
DDR1							(45)
DDT	-0.00299528	-0.0866999	0.0025792	-0.00667181			(46)
DECR1	-0.0356238	0.0129079	0.00429215		0.00968502		(46)
DLGH2							(45)
DTNA							(45)
DUSP6							(45)
DYNLT3	0.0213763		0.0125219	0.0227324			(46)
EGR2							(44, 45)
EHD1	-0.0172518		-0.0246871			-0.0187303	(46)
EIF4A1				0.0419229			(44)
ELF1	-0.0548689	0.0198887	-0.0171494	-0.0262228	0.0150023		(44)
EPS15	-0.0398875						(46)
ERCC1							(44)
ETF1							(44)
ETV6							(45)
EVA1							(45)
EVI2A	-0.00432677	0.0225779		-0.018162			(46)
EXT2							(44)
F2R							(45)
F2RL2							(44)
FABP5							(44)
FASLG							(44)
FBL					-0.0113442		(44)
FBXO34							(45)
FDPS	-0.00404623	0.00719195					(46)
FGD3	-0.0495783	-0.0254802	-0.0106736	0.00908809			(46)
FHL2							(44)
FKBP3	-0.0219586	-0.00377215	0.00223159	0.00364089		-0.0279652	(46)
FLOT2							(44)
FNBP4	-0.0147516		-0.0163242	0.00902752			(46)
FOXP1	-0.0172557	-0.00808546	0.0237999		-0.023948		(45)
FURIN							(44, 45)
FYB1							(44)
FYN		0.0174427	-0.0103121	-0.0198484		-0.0424823	(45)
GAA							(44)
GABRA4							(45)
GADD45B							(44, 45)
GBP2	-0.0686431	0.00421282					(46)
GCH1							(45)
GDI1							(44)
GEM							(44)
GGA2							(45)
GGNBP2	-0.00279907	-0.0175278		0.0123121	-0.00909183		(46)
GIMAP6	-0.0380236			0.0227831			(46)
GLUD1			-0.00278159				(44)
GLUD2							(44)
GNAI3	-0.0252287	0.00736308			0.0145314		(46)
GNB5							(44)
GP49B							(45)
GPR23							(45)
GPR65	-0.0291702		-0.00831584			0.0154999	(44)
GZMB					-0.00404912		(44)
HBEGF							(44)
HDAC2		0.00917817	-0.0241685				(44)
HEBP2			0.0335742	-0.00905395		-0.011511	(45)
HIF1A							(44)
HIF1AN							(45)
HLF							(45)
HNRNPA1							(44)
HNRNPAB							(44)
HSD17B10	-0.0227742						(46)
HSD17B9							(45)
HSP90AA1							(44)
HSP90AB1							(44)
HSPA1A							(45)
HSPA4							(44)
HSPA4L							(44)
HSPA5		0.00803318			0.0170685	-0.00483605	(44)
HSPD1			-0.00788723				(44)
HSPH1							(44)
IDI1	0.00696169		-0.0115973				(46)
IER2		0.00630712		-0.0302946	-0.127897	-0.0350691	(44)
IER3							(44, 45)
IFNG							(44)
IGF1							(44)
IGK-V8							(45)
IKZF1							(44)
IL10RA	-0.0269771			-0.0351579	0.0240738		(44)
IL12RB1							(44)
IL18R1							(44)
IL2RA							(44)
IL9							(44)
ING4							(45)
IRF2BP2	0.0101131		0.206166	0.0193353			(46)
IRF4							(44, 45)
IRF8							(44)
IRGM							(44)
ISYNA1							(45)
JAK2							(44)
JAK3							(44, 45)
JARID2							(44, 45)
JMJD1C	-0.0467659		-0.0104299	0.00258702			(46)
JUP							(45)
KCNJ11							(45)
KCNK5							(45)
KCNQ5							(45)
KIFC3							(45)
KNSL7							(45)
KPNA2							(44)
LAG3							(45)
LAMC1							(44)
LBH	0.109421	-0.0754928	-0.00488931	0.0206421	-0.0235819		(46)
LCK		0.00519864					(44)
LCP2			0.000181131	-0.00824584		0.0351566	(44)
LDH2							(45)
LMAN1	-0.0267406						(46)
LRRC3							(45)
LSP1							(44)
LTB			-0.095692		-0.00619968		(44)
LUC7L2	0.010973		-0.0148534			0.000371676	(46)
LY6E							(44)
M6PR	0.0227464	-0.00505232					(44)
MACF1	-0.0151755		-0.0159478		-0.0317046		(46)
MAP2K1			0.0428291				(44)
MAP2K3							(44)
MAP3K8							(44)
MAPK14							(44)
MAPKAPK2							(44)
MARCH2							(45)
MARCH7	0.112824	-0.0382379	-0.0187338	0.00019439			(46)
MARCKS							(44)
MECP2	-0.0232777		0.0119019	0.0199527	-0.0114349		(46)
MFSD14A							(44)
MILL1							(45)
MLLT11							(44)
MLX							(44)
MMD							(45)
MRPS6	-0.00614236	-0.0183089	-0.0330852			0.0240537	(46)
MTHFD2							(44)
MXI1			-0.0212571				(44)
MYBBP1A							(44)
MYH14							(45)
MYL7							(45)
MYO1C							(45)
MYO1E							(45)
NAB2							(44)
NASP		0.00609832	-0.0234953				(44)
NDRG1							(45)
NEDD1							(44)
NENF	-0.0826235				-0.0107926		(46)
NFATC1							(45)
NFATC3	-0.0165124	-0.00602722	-0.00724696	-0.0114618	-0.00480949	-0.0144889	(46)
NFKB1				0.0523062			(44)
NFKBIB							(44)
NIPBL	0.0614391			0.0310542			(46)
NME1				-0.0474772			(44)
NME2							(44)
NOCT							(44)
NOTCH1							(45)
NR4A2							(45)
NR4A3							(45)
NSMAF							(44)
NUCB1	-0.0183855		0.0133969	0.00676095	-0.0734468		(44)
OAZ3							(45)
OSP94							(45)
P4HA1							(44)
P4HB		-0.0106909		0.0515457			(44)
PBRM1	-0.0193116		-0.00594234				(46)
PCMT1		-0.0191957	-0.170015				(44)
PCNA							(44)
PDCD1							(44)
PDE7A	-0.044813	-0.00706295					(46)
PENK							(44)
PFDN1	-0.186514	-0.0076968	-0.0117308	0.0564893		0.010015	(46)
PFKP							(45)
PFN1							(44)
PHB		-0.0108335					(44)
PHB2	0.0399092		-0.0256255			0.000753821	(44)
PHF1	-0.00767009		-0.055836	0.00190109			(46)
PHF20L1	-0.0132895						(46)
PHGDH							(44)
PHLDA1							(44)
PKM	-0.0737344						(44)
PLA2G10							(45)
PLSCR1							(44)
PMAIP1	-0.0340247						(46)
PNKD	-0.0192008	-0.0341324		-0.102459			(46)
POLR2C		-0.00652172		-0.0102288			(44)
PPIB							(44)
PPP1R15A			0.00277004	0.0332314	-0.0144712		(44)
PRDM2	-0.0581457		-0.0196045	-0.0262686	0.0013092		(46)
PRF1	-0.0750453				-0.0282839		(46)
PRG1							(45)
PRKCH		-0.0137495	-0.00271711	-0.019206	-0.0206034		(44)
PRKCQ							(44)
PSEN2							(44)
PSMB6							(44)
PSMD14							(44)
PSME3							(44)
PTGER2	-0.00938622	-0.00802528		0.0114117		0.00230594	(44, 45)
PTPN2	-0.00712573	-0.00899763	-0.0129017	0.0496962	-0.0376783		(44)
PTPN5							(44)
PTPRS							(44)
RABGGTB							(44)
RAN							(44)
RASA3	-0.043899			0.00954826			(46)
RASGRP1	0.23267						(46)
RBBP7	0.0133962	0.00119591			-0.013071		(44)
RCBTB1							(45)
RELB							(44)
RGS16							(44)
RGS2							(44)
RNF166	0.0881939		-0.0166281				(46)
RNF19							(45)
RNF19A							(44)
RTN4	-0.0494619	0.00995583		-0.0552075	-0.00894189		(46)
S100A11				-0.0191043			(44)
S100A5							(45)
S100A6							(44)
SAMHD1	0.0307797			-0.00772251	-0.00847385		(46)
SAMSN1	-0.0223029						(46)
SAR1A			-0.0352881		-0.0336433		(44)
SAT1		-0.00514047	-0.00800157		-0.0170151		(44)
SATB1		-0.030369	-0.0306028	0.00400824			(44)
SCN1B							(44)
SEC61G		0.0143981		0.0121643			(44)
SEMA4D		-0.0196125					(44)
SERPINA3							(44)
SERPINB9							(44)
SERPINE2							(44)
SF3B1	-0.0512257		-0.0894141		0.015679		(46)
SFRP4							(45)
SIT1	-0.0339156			-0.0148136			(46)
SLA	-0.0352696		-0.0187451			0.0255545	(44, 45)
SLC19A1							(44)
SLC1A5							(44)
SLC25A5							(44)
SLC29A3							(45)
SLC35B1							(44)
SLC3A2		-0.19177	-0.00443305	0.0101307			(44)
SMPD1							(44)
SMS					-4.68301e-05	-0.0333464	(44)
SNRPA	-0.045074			0.0164202			(44)
SNRPC		-0.0295013		-0.051307		0.0187009	(44)
SNRPD1							(44)
SOCS1			-0.0168671				(44)
SOCS2							(44)
SOCS3		-0.0144299	-0.0286727			-0.0183833	(44)
SOCS4							(45)
SPP1							(44)
SQLE							(44)
SRM	-0.0133938					0.0149929	(44)
SRPRB							(44)
SRSF2		0.0108543	-0.00100647	-0.00309668			(44)
SSR4							(44)
STAT4					-0.00749218		(44)
STAT5A							(44)
STIP1							(44)
STX11							(45)
TAF9	-0.0270128	-0.0453952		0.0211819			(46)
TAGAP1							(45)
TAP1	-0.0354988		-0.00455627	0.0508014			(44)
TCF12							(44)
TCP1		-0.0292048	-0.00770148				(44)
TEKT2							(45)
TGFBR2	-0.0169121			-0.0672408			(46)
TGIF1							(44)
TGOLN2	0.211828	-0.0197617	-0.00930465		-0.0337699		(44)
THUMPD3							(44)
TINAG							(45)
TKT		-0.00239938	-0.0182228				(44)
TLE4	-0.0156575		-0.00838775	0.00604525	0.00939571	0.019826	(44, 45)
TLE5							(44)
TMEM126A	0.0223072		-0.0137178				(46)
TNF							(44)
TNFAIP3			-0.015006	0.0392491		0.0151555	(44)
TNFRSF19							(45)
TNFRSF4						0.0326454	(45)
TNFSF11							(44, 45)
TNFSF5							(45)
TNFSF8							(44)
TNFSF9							(45)
TNRC6B	-0.0244473		-0.0284038		-0.0136197		(46)
TOP1							(44)
TRA2A	-0.0448169	0.00480132		0.00164935	-0.00612664	0.0193709	(46)
TRAF5							(44)
TRAPPC6A	-0.032653		0.00300486				(46)
TRP53RK							(45)
TUBA1A				0.00310633	0.0136474		(44)
TUBB	-0.0569847	-0.0137181	-0.0134204	0.0221887	0.00993282		(44)
UBE2I	-0.0531215						(46)
UBE2L6	-0.00713771			0.0117295			(46)
UCP2							(44)
UGT1A1							(44)
UPP1		-0.0195908				0.022127	(44)
VDAC1	0.0382231	0.0128791					(46)
VEGFA							(44)
VPS29	0.0461195		-0.0147289	0.0190519		-0.0407675	(46)
WAC	-0.0258863	-0.0243826	-0.0330549		-0.00810699	0.0551917	(46)
WNT10B							(44)
YME1L1	-0.00266197		-0.00696391	-0.00715009			(46)
ZAP70			-0.0357167	0.0198895			(44)
ZBTB20	-0.0214455	0.00833751	-0.0104763	-0.0095923	-0.0238065	-0.00702195	(46)
ZFP36L1	-0.0693898	-0.00654502	-0.00419384	-0.00206359	-0.000873154	-0.00401527	(44-46)
ZFP629							(45)
ZFPM1							(44)
ZYX				-0.0286488			(44)
